# Supplementary material for: New insights into the genetic predisposition of brucellosis and its effect on the gut and vaginal microbiota in goats
Source: Sci Rep. 2023 Nov 16;13:20086. doi: 10.1038/s41598-023-46997-x (PMC10654701; doi:10.1038/s41598-023-46997-x)
Supplement: Supplementary file 1 — Supplementary Information 1. [file 41598_2023_46997_MOESM1_ESM.xlsx]

## Sheet: Pvalues
CHR	SNP	BP	A1	F_A	F_U	A2	CHISQ	P	OR
1	snp37433-scaffold456-4587893	59001370	A	0.5833	0.2222	G	12.49	0.000409	4.9
1	snp21697-scaffold2121-649938	69551262	A	0.7083	0.3333	G	11.49	0.0006992	4.857
1	snp48942-scaffold699-17974	136128514	C	0.7917	0.4167	A	11.06	0.0008842	5.32
1	snp37368-scaffold456-1844171	61748438	G	0.4167	0.1296	A	10.88	0.0009744	4.796
1	snp26921-scaffold285-401850	117533249	A	0.4167	0.1296	G	10.88	0.0009744	4.796
1	snp55842-scaffold868-15809	3714739	A	0.5417	0.213	G	10.7	0.001073	4.368
1	snp23036-scaffold230-2095606	133093227	A	0.125	0.4815	G	10.27	0.001355	0.1538
1	snp37514-scaffold46-693548	154985531	A	0.625	0.3056	G	8.659	0.003254	3.788
1	snp45664-scaffold627-1873833	42587747	G	0.5417	0.2407	A	8.542	0.00347	3.727
1	snp22507-scaffold2228-69650	102438707	G	0.5	0.213	A	8.303	0.003958	3.696
1	snp37385-scaffold456-2607180	60981960	G	0.5833	0.2778	A	8.25	0.004075	3.64
1	snp36336-scaffold435-3490645	74053122	G	0.5833	0.2778	A	8.25	0.004075	3.64
1	snp4120-scaffold113-164488	53379210	A	0.375	0.1296	C	8.217	0.004151	4.029
1	snp37407-scaffold456-3453795	60137712	A	0.4167	0.1574	G	8.112	0.004397	3.824
1	snp47759-scaffold672-664084	82677468	G	0.2917	0.08333	A	8.001	0.004675	4.529
1	snp37412-scaffold456-3650625	59939542	A	0.5417	0.25	G	7.909	0.004918	3.545
1	snp14191-scaffold1568-88153	52497288	A	0.04167	0.3241	C	7.896	0.004955	0.09068
1	snp48447-scaffold688-973374	8706726	G	0.2083	0.5185	A	7.601	0.005834	0.2444
1	snp37425-scaffold456-4210499	59378737	A	0.25	0.06481	G	7.585	0.005887	4.81
1	snp25798-scaffold266-779168	126660500	A	0.25	0.06481	G	7.585	0.005887	4.81
1	GoatD01.007254	24161518	A	0.625	0.3241	G	7.557	0.005978	3.476
1	snp14101-scaffold1560-1032913	159328	G	0.2083	0.0463	A	7.363	0.006657	5.421
1	snp42352-scaffold559-561470	10673301	C	0.375	0.1389	A	7.359	0.006674	3.72
1	snp14199-scaffold1568-504377	52080052	A	0.375	0.1389	G	7.359	0.006674	3.72
1	snp36295-scaffold435-1695548	75860412	A	0.625	0.3333	G	7.046	0.007945	3.333
1	snp26346-scaffold276-1732684	91636763	A	0.5	0.2315	G	7.018	0.008068	3.32
1	snp42346-scaffold559-311056	10418692	G	0.5417	0.2685	A	6.753	0.009358	3.219
1	snp36290-scaffold435-1532052	76026237	G	0.1667	0.4537	A	6.733	0.009467	0.2408
1	snp25786-scaffold266-281762	127159995	G	0.08333	0.3519	A	6.704	0.009622	0.1675
1	snp30178-scaffold332-364856	100768105	G	0.625	0.3426	A	6.559	0.01043	3.198
1	snp2689-scaffold1077-943184	18333202	G	0.2083	0.4907	A	6.358	0.01169	0.2731
1	snp45652-scaffold627-1384662	42092506	G	0.7083	0.4259	A	6.277	0.01223	3.273
1	1_45587785_AF-PAKI	45587785	A	0.5417	0.2778	G	6.226	0.01259	3.073
1	snp2284-scaffold1069-2439604	66506209	A	0.5417	0.2778	C	6.226	0.01259	3.073
1	1_155575234_RH-map	155575234	A	0.6667	0.3889	G	6.151	0.01313	3.143
1	snp44228-scaffold601-899	6113419	G	0.625	0.3519	A	6.097	0.01354	3.07
1	snp48230-scaffold682-3006360	70351246	G	0.625	0.3519	A	6.097	0.01354	3.07
1	snp32686-scaffold377-106371	86223391	G	0.25	0.5278	A	6.073	0.01373	0.2982
1	snp48159-scaffold682-120957	73238431	A	0.3333	0.1296	G	5.867	0.01543	3.357
1	snp26426-scaffold276-5135518	95050067	A	0	0.2037	G	5.867	0.01543	0
1	snp26492-scaffold276-7991301	97914078	C	0.7083	0.4352	A	5.866	0.01544	3.152
1	snp29542-scaffold320-855334	149999627	A	0.1667	0.03704	G	5.796	0.01607	5.2
1	snp27142-scaffold29-180038	118112217	A	0.5417	0.287	G	5.729	0.01669	2.935
1	snp37513-scaffold46-649872	155035179	G	0.6667	0.3981	A	5.728	0.0167	3.023
1	snp45674-scaffold627-2303687	43021857	A	0.25	0.5185	G	5.684	0.01712	0.3095
1	snp26490-scaffold276-7916993	97840365	G	0.25	0.5185	A	5.684	0.01712	0.3095
1	snp48531-scaffold689-2960748	89307578	G	0	0.1944	A	5.55	0.01849	0
1	snp37373-scaffold456-2042583	61548197	A	0.7083	0.4444	G	5.471	0.01934	3.036
1	snp20577-scaffold2027-238695	5871428	G	0.25	0.08333	A	5.415	0.01996	3.667
1	snp17078-scaffold1783-162399	7563723	G	0.5	0.2593	A	5.388	0.02027	2.857
1	snp6730-scaffold1244-1127970	148022658	G	0.125	0.3704	A	5.383	0.02034	0.2429
1	snp2693-scaffold1077-1119315	18156026	A	0.6667	0.4074	G	5.323	0.02104	2.909
1	snp15714-scaffold1652-298142	28216763	A	0.6667	0.4074	C	5.323	0.02104	2.909
1	snp12633-scaffold1480-1018100	46557154	G	0.25	0.5093	A	5.31	0.0212	0.3212
1	snp54636-scaffold835-22393	39591951	A	0.1667	0.4167	G	5.258	0.02185	0.28
1	snp4147-scaffold113-1259942	54456423	G	0.1667	0.4167	A	5.258	0.02185	0.28
1	snp47761-scaffold672-736962	82750046	A	0.1667	0.4167	G	5.258	0.02185	0.28
1	snp14647-scaffold1590-453901	122564348	A	0.2083	0.463	G	5.238	0.0221	0.3053
1	snp36286-scaffold435-1380639	76178528	G	0.5833	0.3333	A	5.216	0.02238	2.8
1	snp46659-scaffold65-980926	105104279	G	0.04167	0.25	A	5.1	0.02393	0.1304
1	snp47752-scaffold672-342383	82354644	A	0.2917	0.5463	G	5.093	0.02403	0.342
1	snp27928-scaffold3-458830	142887188	A	0.7083	0.4537	G	5.093	0.02403	2.924
1	snp45723-scaffold627-4544384	45270236	A	0.125	0.3611	G	5.046	0.02468	0.2527
1	1_66664038_AF-PAKI	66664038	G	0.125	0.3611	A	5.046	0.02468	0.2527
1	snp37435-scaffold456-4666162	58923035	A	0.6667	0.4167	G	4.937	0.02628	2.8
1	snp14440-scaffold1577-154369	3892026	C	0.1667	0.4074	A	4.918	0.02658	0.2909
1	snp2241-scaffold1069-462570	64524325	A	0.1667	0.4074	G	4.918	0.02658	0.2909
1	snp29547-scaffold320-1044453	149809199	A	0.2083	0.06481	G	4.894	0.02695	3.797
1	snp26485-scaffold276-7715356	97639400	G	0.2083	0.4537	A	4.891	0.027	0.3169
1	snp26433-scaffold276-5468529	95383818	A	0.625	0.3796	G	4.84	0.02781	2.724
1	snp48945-scaffold699-162286	135981948	G	0.625	0.3796	A	4.84	0.02781	2.724
1	snp23005-scaffold230-702633	134481510	A	0.5417	0.3056	G	4.822	0.02811	2.686
1	snp36294-scaffold435-1664839	75891278	G	0.5833	0.3426	A	4.8	0.02846	2.686
1	snp37540-scaffold46-1819371	153874172	G	0.5833	0.3426	A	4.8	0.02846	2.686
1	snp44229-scaffold601-31689	6144487	G	0.125	0.3519	A	4.719	0.02983	0.2632
1	snp26408-scaffold276-4359734	94275913	C	0.125	0.3519	A	4.719	0.02983	0.2632
1	snp29532-scaffold320-400908	150457102	A	0.125	0.3519	G	4.719	0.02983	0.2632
1	snp36357-scaffold436-246604	147097270	A	0.375	0.1759	G	4.656	0.03094	2.811
1	snp14121-scaffold1564-291831	23785929	A	0.1667	0.3981	G	4.589	0.03218	0.3023
1	snp46721-scaffold65-3722664	107851656	C	0.1667	0.3981	A	4.589	0.03218	0.3023
1	snp48501-scaffold689-1741757	88076628	G	0.6667	0.4259	A	4.569	0.03256	2.696
1	snp26463-scaffold276-6747017	96668034	G	0.6667	0.4259	A	4.569	0.03256	2.696
1	snp15730-scaffold1652-979958	27527204	G	0.2083	0.4444	A	4.556	0.03281	0.3289
1	snp23073-scaffold230-3887024	131295570	G	0.3333	0.1481	A	4.527	0.03337	2.875
1	snp14229-scaffold1568-1742714	50834538	G	0.04167	0.2315	A	4.473	0.03444	0.1443
1	Random2.2K-115	109338632	G	0.5	0.2778	A	4.47	0.0345	2.6
1	snp45744-scaffold627-5538490	46272440	G	0.625	0.3889	A	4.462	0.03466	2.619
1	snp30190-scaffold332-824837	100301088	A	0.5417	0.3148	G	4.407	0.03578	2.572
1	snp25533-scaffold263-1192855	111153490	A	0.5833	0.3519	G	4.407	0.03579	2.579
1	snp2289-scaffold1069-2655333	66721772	G	0.2917	0.5278	A	4.383	0.0363	0.3684
1	snp47785-scaffold672-1873112	83890709	G	0.2917	0.5278	A	4.383	0.0363	0.3684
1	snp8477-scaffold1307-443595	9606365	G	0.08333	0.287	A	4.346	0.0371	0.2258
1	snp4123-scaffold113-318642	53524300	A	0.4167	0.213	G	4.346	0.0371	2.64
1	snp2863-scaffold1084-280421	12165235	A	0.25	0.4815	C	4.272	0.03876	0.359
1	snp23442-scaffold236-135946	113923292	G	0.25	0.4815	A	4.272	0.03876	0.359
1	snp26503-scaffold276-8422057	98346991	A	0.1667	0.3889	G	4.271	0.03877	0.3143
1	snp25529-scaffold263-1005860	110964225	A	0.1667	0.3889	G	4.271	0.03877	0.3143
1	snp14227-scaffold1568-1640975	50938524	G	0.6667	0.4352	A	4.217	0.04001	2.596
1	snp27203-scaffold29-2670324	120619878	C	0.6667	0.4352	A	4.217	0.04001	2.596
1	snp25571-scaffold263-2836358	112852198	A	0.5	0.287	G	4.055	0.04405	2.484
1	snp42344-scaffold559-235740	10342341	A	0.2917	0.5185	G	4.05	0.04416	0.3824
1	snp40296-scaffold514-1194580	142416711	G	0	0.1481	A	4.046	0.04428	0
1	snp48165-scaffold682-377425	72984206	A	0.5833	0.3611	G	4.035	0.04456	2.477
1	snp12146-scaffold145-597147	151646075	A	0.5417	0.3241	G	4.018	0.04503	2.465
1	snp38011-scaffold472-1186160	22925465	A	0.1667	0.3796	G	3.964	0.0465	0.3268
1	snp2697-scaffold1077-1310506	17960341	A	0.3333	0.1574	G	3.959	0.04663	2.676
1	snp27154-scaffold29-599721	118534679	G	0.25	0.4722	A	3.952	0.04681	0.3725
1	snp21696-scaffold2121-602504	69503729	G	0.2083	0.4259	A	3.921	0.04767	0.3547
1	snp20582-scaffold2027-471738	5636419	A	0.4167	0.2222	G	3.882	0.0488	2.5
1	snp2700-scaffold1077-1462879	17808217	G	0.4167	0.2222	A	3.882	0.0488	2.5
1	snp597-scaffold1017-74048	57816005	A	0.4167	0.2222	G	3.882	0.0488	2.5
1	snp27428-scaffold292-877084	140345224	G	0.6667	0.4444	A	3.882	0.0488	2.5
1	snp12147-scaffold145-640752	151602067	G	0.6667	0.4444	A	3.882	0.0488	2.5
1	snp48473-scaffold689-622519	86964109	A	0.2917	0.1296	G	3.854	0.04963	2.765
1	snp12298-scaffold1461-17289	146821420	A	0.25	0.1019	G	3.841	0.05001	2.939
1	snp43724-scaffold586-1035538	30150036	A	0.125	0.3241	G	3.796	0.05137	0.298
1	snp46725-scaffold65-3894787	108027785	A	0.125	0.3241	G	3.796	0.05137	0.298
1	1_3308297_RH-map	3308297	A	0.625	0.4074	G	3.761	0.05246	2.424
1	snp37420-scaffold456-4001430	59587958	G	0	0.1389	A	3.761	0.05247	0
1	snp33027-scaffold385-1698298	35480656	A	0.4583	0.2593	G	3.738	0.05317	2.418
1	snp37395-scaffold456-3033704	60557330	G	0.2917	0.5093	A	3.733	0.05336	0.3968
1	snp28567-scaffold306-420676	64084001	G	0.2917	0.5093	A	3.733	0.05336	0.3968
1	snp12615-scaffold1480-313980	47267647	G	0.5833	0.3704	A	3.684	0.05493	2.38
1	snp4132-scaffold113-709050	53907979	A	0.5833	0.3704	G	3.684	0.05493	2.38
1	snp32716-scaffold377-1472901	84848216	A	0.1667	0.3704	G	3.667	0.05551	0.34
1	snp46715-scaffold65-3440034	107568920	A	0.5	0.2963	G	3.667	0.05551	2.375
1	snp387-scaffold1009-876935	114974732	G	0.5417	0.3333	A	3.651	0.05602	2.364
1	snp33006-scaffold385-806356	36367854	A	0.25	0.463	G	3.646	0.0562	0.3867
1	snp48008-scaffold679-70827	115943021	A	0.25	0.463	G	3.646	0.0562	0.3867
1	snp39633-scaffold504-2315729	31747777	A	0.375	0.1944	G	3.645	0.05623	2.486
1	1_152361551_AF-PAKI	152361551	C	0.2083	0.4167	A	3.622	0.05702	0.3684
1	snp36326-scaffold435-3071866	74472653	A	0.04167	0.2037	C	3.583	0.05836	0.17
1	snp36351-scaffold436-1810	146851572	C	0.6667	0.4537	A	3.563	0.05908	2.408
1	snp59792-scaffold993-474327	156159567	C	0.6667	0.4537	A	3.563	0.05908	2.408
1	snp48956-scaffold699-550368	135595758	A	0	0.1296	G	3.48	0.06211	0
1	snp12623-scaffold1480-647642	46929949	G	0.08333	0.2593	A	3.461	0.06285	0.2597
1	snp8557-scaffold1309-476745	139486766	G	0.08333	0.2593	A	3.461	0.06285	0.2597
1	snp12628-scaffold1480-851328	46723221	G	0.3333	0.1667	A	3.448	0.06331	2.5
1	snp48194-scaffold682-1511208	71849228	A	0.3333	0.1667	G	3.448	0.06331	2.5
1	snp26938-scaffold285-1173210	116761086	G	0.3333	0.1667	A	3.448	0.06331	2.5
1	snp46697-scaffold65-2627738	106757188	A	0.625	0.4167	G	3.438	0.06373	2.333
1	snp8562-scaffold1309-679372	139283581	C	0.625	0.4167	A	3.438	0.06373	2.333
1	snp15434-scaffold1636-230444	12898699	G	0.2917	0.5	A	3.429	0.06407	0.4118
1	snp54652-scaffold835-705488	38900381	G	0.2917	0.5	A	3.429	0.06407	0.4118
1	snp37376-scaffold456-2189866	61400985	A	0.2917	0.5	G	3.429	0.06407	0.4118
1	snp59189-scaffold971-1197709	145622448	G	0.2917	0.5	A	3.429	0.06407	0.4118
1	snp14222-scaffold1568-1471141	51109331	G	0.25	0.4537	A	3.352	0.06711	0.4014
1	snp59181-scaffold971-769487	145191476	A	0.25	0.4537	C	3.352	0.06711	0.4014
1	snp59190-scaffold971-1252870	145685638	C	0.5833	0.3796	A	3.352	0.06711	2.288
1	snp46709-scaffold65-3187160	107316338	A	0.2083	0.4074	G	3.334	0.06786	0.3828
1	snp59374-scaffold979-159760	1098176	A	0.5	0.3056	G	3.304	0.0691	2.273
1	snp48427-scaffold688-185942	7915964	A	0.5	0.3056	G	3.304	0.0691	2.273
1	snp45635-scaffold627-540723	40170770	G	0.6667	0.463	A	3.259	0.07102	2.32
1	snp36274-scaffold435-824683	76744885	G	0.3333	0.537	A	3.259	0.07102	0.431
1	snp11324-scaffold1409-732870	101261462	C	0.3333	0.537	A	3.259	0.07102	0.431
1	snp423-scaffold1010-464616	137557930	C	0.3333	0.537	A	3.259	0.07102	0.431
1	snp372-scaffold1009-187446	115664752	G	0.2083	0.08333	A	3.236	0.07203	2.895
1	snp424-scaffold1010-510998	137604549	G	0.2083	0.08333	A	3.236	0.07203	2.895
1	snp6732-scaffold1244-1194349	147956450	A	0.125	0.3056	G	3.227	0.07241	0.3247
1	snp27937-scaffold3-861534	143283606	A	0.25	0.1111	G	3.216	0.0729	2.667
1	snp2687-scaffold1077-857485	18419764	G	0.375	0.2037	A	3.206	0.07335	2.345
1	snp33015-scaffold385-1199560	35975222	G	0.375	0.2037	A	3.206	0.07335	2.345
1	snp50728-scaffold731-725830	38447218	A	0.375	0.2037	G	3.206	0.07335	2.345
1	snp3448-scaffold1105-1420887	129402132	A	0.375	0.2037	G	3.206	0.07335	2.345
1	snp27924-scaffold3-288994	142716767	G	0.375	0.2037	A	3.206	0.07335	2.345
1	snp37438-scaffold456-4790976	58798085	A	0	0.1204	C	3.204	0.07344	0
1	snp48201-scaffold682-1766067	71594202	G	0	0.1204	A	3.204	0.07344	0
1	snp19280-scaffold1944-291614	4844324	G	0.625	0.4259	A	3.131	0.07683	2.246
1	snp2668-scaffold1077-160361	19119513	A	0.625	0.4259	G	3.131	0.07683	2.246
1	snp29897-scaffold325-113963	20348412	A	0.625	0.4259	C	3.131	0.07683	2.246
1	snp52897-scaffold794-271993	29151218	G	0.625	0.4259	A	3.131	0.07683	2.246
1	snp2256-scaffold1069-1181374	65243966	G	0.625	0.4259	A	3.131	0.07683	2.246
1	snp21797-scaffold214-271361	67166164	A	0.625	0.4259	C	3.131	0.07683	2.246
1	snp37548-scaffold46-2094507	153598765	A	0.625	0.4259	G	3.131	0.07683	2.246
1	snp12621-scaffold1480-528352	47051236	A	0.1667	0.3519	C	3.104	0.0781	0.3684
1	Random2.2K-30	25867206	G	0.4167	0.2407	C	3.064	0.08004	2.253
1	snp16774-scaffold1758-31204	102271564	G	0.4167	0.2407	A	3.064	0.08004	2.253
1	snp48226-scaffold682-2824931	70533390	A	0.2083	0.3981	G	3.057	0.08037	0.3978
1	snp4176-scaffold113-2418258	55629430	A	0.5833	0.3889	G	3.039	0.08126	2.2
1	snp35154-scaffold4205-89499	58083194	A	0.125	0.03704	G	3.026	0.08196	3.714
1	snp26949-scaffold285-1667614	116265923	G	0.04167	0.1852	A	3.023	0.08208	0.1913
1	snp27929-scaffold3-508159	142933758	A	0.4583	0.2778	G	2.99	0.0838	2.2
1	snp36360-scaffold436-355889	147207614	A	0.4583	0.2778	G	2.99	0.0838	2.2
1	snp432-scaffold1010-904648	138000817	A	0.5417	0.3519	G	2.984	0.08409	2.177
1	snp44250-scaffold601-1055861	7160352	A	0.3333	0.5278	G	2.97	0.0848	0.4474
1	snp42351-scaffold559-520734	10632303	A	0.3333	0.5278	G	2.97	0.0848	0.4474
1	snp38010-scaffold472-1123832	22863125	G	0.3333	0.5278	A	2.97	0.0848	0.4474
1	snp43715-scaffold586-670504	30518648	A	0.3333	0.5278	G	2.97	0.0848	0.4474
1	snp37409-scaffold456-3518863	60072299	A	0.3333	0.5278	C	2.97	0.0848	0.4474
1	snp40511-scaffold519-580463	78150398	A	0.3333	0.5278	G	2.97	0.0848	0.4474
1	snp11824-scaffold1438-1173229	127558025	A	0.3333	0.5278	C	2.97	0.0848	0.4474
1	snp12443-scaffold1474-266951	57057795	G	0.125	0.2963	A	2.957	0.0855	0.3393
1	snp48158-scaffold682-88138	73271739	A	0.125	0.2963	G	2.957	0.0855	0.3393
1	snp18430-scaffold1867-78532	11534334	A	0	0.1111	C	2.933	0.08677	0
1	snp46373-scaffold640-70409	24755419	A	0	0.1111	G	2.933	0.08677	0
1	snp27415-scaffold292-305761	140923846	C	0	0.1111	A	2.933	0.08677	0
1	snp45816-scaffold629-412795	26009370	A	0.08333	0.2407	G	2.911	0.08797	0.2867
1	snp26377-scaffold276-3048277	92958344	A	0.08333	0.2407	G	2.911	0.08797	0.2867
1	snp37994-scaffold472-439408	22186054	A	0.2917	0.4815	G	2.862	0.09069	0.4434
1	snp14131-scaffold1564-743315	23335041	G	0.2917	0.4815	A	2.862	0.09069	0.4434
1	snp50714-scaffold731-60124	37786349	G	0.2917	0.4815	A	2.862	0.09069	0.4434
1	snp45645-scaffold627-1076303	40707648	A	0.2917	0.4815	G	2.862	0.09069	0.4434
1	snp37334-scaffold456-416725	63181941	A	0.2917	0.4815	G	2.862	0.09069	0.4434
1	snp6728-scaffold1244-1066832	148083864	G	0.2917	0.4815	A	2.862	0.09069	0.4434
1	1_53633334_AF-PAKI	53633334	A	0.2917	0.1481	G	2.811	0.09362	2.368
1	snp59378-scaffold979-314571	1253548	A	0.375	0.213	G	2.807	0.09384	2.217
1	snp55857-scaffold868-647631	3079285	G	0.375	0.213	A	2.807	0.09384	2.217
1	snp45691-scaffold627-3062413	43783780	A	0.375	0.213	G	2.807	0.09384	2.217
1	snp26405-scaffold276-4237851	94151712	G	0.25	0.4352	A	2.802	0.09413	0.4326
1	snp27173-scaffold29-1342956	119276500	A	0.25	0.4352	C	2.802	0.09413	0.4326
1	snp37416-scaffold456-3845705	59742488	G	0.2083	0.3889	A	2.792	0.09474	0.4135
1	snp37351-scaffold456-1124917	62470137	G	0.2083	0.3889	A	2.792	0.09474	0.4135
1	snp25822-scaffold266-1877953	125561884	G	0.2083	0.3889	A	2.792	0.09474	0.4135
1	snp608-scaffold1017-503259	57387637	A	0.04167	0.1759	G	2.753	0.09706	0.2037
1	snp37404-scaffold456-3357198	60234782	A	0.04167	0.1759	G	2.753	0.09706	0.2037
1	snp25544-scaffold263-1645564	111643988	G	0.04167	0.1759	A	2.753	0.09706	0.2037
1	snp15432-scaffold1636-161129	12969108	G	0.5833	0.3981	A	2.745	0.09758	2.116
1	snp23368-scaffold234-50647	24876581	G	0.5833	0.3981	A	2.745	0.09758	2.116
1	snp33046-scaffold385-2596339	34577468	A	0.5833	0.3981	G	2.745	0.09758	2.116
1	snp45643-scaffold627-990583	40622392	C	0.5833	0.3981	A	2.745	0.09758	2.116
1	snp37324-scaffold456-14231	63586237	G	0.5833	0.3981	A	2.745	0.09758	2.116
1	snp21829-scaffold214-1712440	68655798	G	0.5833	0.3981	A	2.745	0.09758	2.116
1	snp19499-scaffold197-420534	15884859	G	0.4167	0.25	A	2.704	0.1001	2.143
1	snp33070-scaffold385-3701538	33470260	A	0.4167	0.25	G	2.704	0.1001	2.143
1	snp33045-scaffold385-2557767	34616605	G	0.4167	0.25	A	2.704	0.1001	2.143
1	snp14097-scaffold1560-830197	41840238	A	0.4167	0.25	G	2.704	0.1001	2.143
1	snp45747-scaffold627-5650100	46381671	A	0.4167	0.25	G	2.704	0.1001	2.143
1	snp3427-scaffold1105-316180	130505864	G	0.4167	0.25	A	2.704	0.1001	2.143
1	snp8471-scaffold1307-175478	9876800	A	0.3333	0.5185	G	2.696	0.1006	0.4643
1	snp51934-scaffold763-51109	27249676	C	0.125	0.287	A	2.696	0.1006	0.3548
1	snp14080-scaffold1560-100946	41102828	A	0.3333	0.5185	G	2.696	0.1006	0.4643
1	1_79766752_AF-PAKI	79766752	C	0.3333	0.5185	A	2.696	0.1006	0.4643
1	snp40570-scaffold519-3205176	80777306	A	0.3333	0.5185	G	2.696	0.1006	0.4643
1	snp47770-scaffold672-1239914	83256784	G	0.3333	0.5185	A	2.696	0.1006	0.4643
1	snp46707-scaffold65-3100072	107229275	A	0.125	0.287	G	2.696	0.1006	0.3548
1	snp26935-scaffold285-1065474	116867779	A	0.125	0.287	C	2.696	0.1006	0.3548
1	snp48961-scaffold699-767094	135378111	A	0.3333	0.5185	C	2.696	0.1006	0.4643
1	snp29530-scaffold320-337785	150520518	A	0.125	0.287	G	2.696	0.1006	0.3548
1	snp36260-scaffold435-227736	77340586	G	0.5417	0.3611	A	2.681	0.1015	2.091
1	snp40569-scaffold519-3145415	80717398	G	0.5417	0.3611	A	2.681	0.1015	2.091
1	snp25783-scaffold266-106082	127334851	A	0.5417	0.3611	G	2.681	0.1015	2.091
1	snp6704-scaffold1244-70943	149089077	A	0.5417	0.3611	G	2.681	0.1015	2.091
1	snp37561-scaffold46-2654173	153040045	G	0.5417	0.3611	A	2.681	0.1015	2.091
1	snp59806-scaffold993-1057442	156745800	G	0.5417	0.3611	A	2.681	0.1015	2.091
1	snp55858-scaffold868-683055	3043796	G	0.25	0.1204	A	2.678	0.1018	2.436
1	snp46387-scaffold640-620592	24199807	G	0.25	0.1204	A	2.678	0.1018	2.436
1	snp26435-scaffold276-5579943	95495879	G	0.25	0.1204	A	2.678	0.1018	2.436
1	snp27152-scaffold29-522364	118456097	A	0.25	0.1204	G	2.678	0.1018	2.436
1	snp2270-scaffold1069-1801026	65868141	A	0	0.1019	G	2.667	0.1025	0
1	snp48196-scaffold682-1591974	71768727	A	0.1667	0.06481	G	2.667	0.1025	2.886
1	snp48179-scaffold682-925986	72435994	A	0.1667	0.06481	G	2.667	0.1025	2.886
1	snp23565-scaffold2379-3969	102511470	A	0.1667	0.06481	G	2.667	0.1025	2.886
1	snp27433-scaffold292-1110712	140113796	A	0	0.1019	G	2.667	0.1025	0
1	snp6966-scaffold1257-90626	104084475	C	0.4583	0.287	A	2.656	0.1032	2.102
1	snp11819-scaffold1438-978173	127754149	G	0.5	0.3241	A	2.651	0.1035	2.086
1	snp32997-scaffold385-370233	36806837	A	0.2083	0.09259	G	2.612	0.1061	2.579
1	snp19289-scaffold1944-735736	4398046	A	0.2917	0.4722	G	2.599	0.1069	0.4602
1	snp26520-scaffold276-9209135	99132489	A	0.2917	0.4722	G	2.599	0.1069	0.4602
1	snp44251-scaffold601-1125355	7228763	G	0.1667	0.3333	A	2.583	0.108	0.4
1	snp25550-scaffold263-1891896	111901781	G	0.1667	0.3333	A	2.583	0.108	0.4
1	snp59382-scaffold979-502277	1440938	A	0.625	0.4444	G	2.566	0.1092	2.083
1	snp42355-scaffold559-661242	10763058	A	0.625	0.4444	G	2.566	0.1092	2.083
1	snp29908-scaffold325-568853	20805849	A	0.625	0.4444	G	2.566	0.1092	2.083
1	snp4137-scaffold113-905741	54099509	A	0.625	0.4444	G	2.566	0.1092	2.083
1	snp46714-scaffold65-3409464	107538971	A	0.625	0.4444	G	2.566	0.1092	2.083
1	snp48234-scaffold682-3135707	70222494	A	0.25	0.4259	G	2.546	0.1106	0.4493
1	snp36307-scaffold435-2211829	75335548	A	0.25	0.4259	C	2.546	0.1106	0.4493
1	snp48511-scaffold689-2133310	88467909	A	0.2083	0.3796	C	2.538	0.1112	0.43
1	snp33014-scaffold385-1157784	36016892	G	0.04167	0.1667	A	2.49	0.1146	0.2174
1	snp32697-scaffold377-564361	85761063	A	0.04167	0.1667	G	2.49	0.1146	0.2174
1	snp12627-scaffold1480-810003	46765249	A	0.5833	0.4074	G	2.467	0.1162	2.036
1	snp40544-scaffold519-2054400	79625006	A	0.5833	0.4074	G	2.467	0.1162	2.036
1	snp48532-scaffold689-3000765	89348366	C	0.5833	0.4074	A	2.467	0.1162	2.036
1	snp26373-scaffold276-2880032	92789231	A	0.5833	0.4074	G	2.467	0.1162	2.036
1	snp45815-scaffold629-374658	25970965	A	0.375	0.2222	C	2.444	0.1179	2.1
1	snp33078-scaffold385-4043804	33122610	A	0.375	0.2222	C	2.444	0.1179	2.1
1	snp37365-scaffold456-1695845	61897520	A	0.125	0.2778	G	2.444	0.1179	0.3714
1	snp36340-scaffold435-3655083	73881816	G	0.375	0.2222	A	2.444	0.1179	2.1
1	snp26326-scaffold276-921288	90820159	A	0.375	0.2222	G	2.444	0.1179	2.1
1	1_32052342_AF-PAKI	32052342	A	0.3333	0.5093	C	2.436	0.1186	0.4818
1	snp48218-scaffold682-2498698	70860032	G	0.3333	0.5093	A	2.436	0.1186	0.4818
1	snp48187-scaffold682-1236003	72124350	G	0.3333	0.5093	A	2.436	0.1186	0.4818
1	snp19290-scaffold1944-764910	4368265	A	0	0.09259	G	2.404	0.121	0
1	snp21831-scaffold214-1805848	68749745	G	0	0.09259	A	2.404	0.121	0
1	snp3225-scaffold1097-248281	37410487	G	0.5417	0.3704	A	2.398	0.1215	2.009
1	snp19492-scaffold197-143853	15607985	G	0.2917	0.1574	A	2.379	0.1229	2.204
1	snp11788-scaffold1437-365730	26692538	G	0.2917	0.1574	A	2.379	0.1229	2.204
1	snp14206-scaffold1568-775254	51806247	G	0.2917	0.1574	A	2.379	0.1229	2.204
1	snp26423-scaffold276-5022940	94936886	A	0.2917	0.1574	G	2.379	0.1229	2.204
1	snp33076-scaffold385-3980795	33186052	A	0.4167	0.2593	G	2.373	0.1234	2.041
1	snp37340-scaffold456-690814	62906322	A	0.4167	0.2593	G	2.373	0.1234	2.041
1	snp45633-scaffold627-397004	40034873	A	0.5	0.3333	G	2.357	0.1247	2
1	snp4127-scaffold113-489409	53693006	A	0.5	0.3333	G	2.357	0.1247	2
1	snp11816-scaffold1438-846140	127887216	G	0.5	0.3333	A	2.357	0.1247	2
1	snp2686-scaffold1077-811032	18466695	G	0.2917	0.463	A	2.348	0.1254	0.4776
1	snp4187-scaffold113-2899028	56110177	G	0.2917	0.463	A	2.348	0.1254	0.4776
1	snp26369-scaffold276-2691363	92601685	A	0.2917	0.463	G	2.348	0.1254	0.4776
1	snp39661-scaffold504-3609661	33046832	A	0.4583	0.2963	G	2.347	0.1255	2.01
1	snp12630-scaffold1480-915845	46658757	G	0.4583	0.2963	A	2.347	0.1255	2.01
1	snp46699-scaffold65-2734128	106864329	G	0.4583	0.2963	A	2.347	0.1255	2.01
1	snp21327-scaffold2083-180221	143641237	A	0.1667	0.3241	G	2.337	0.1263	0.4171
1	snp48181-scaffold682-1019438	72342278	G	0.625	0.4537	A	2.307	0.1288	2.007
1	snp32704-scaffold377-896227	85427816	A	0.625	0.4537	G	2.307	0.1288	2.007
1	snp26952-scaffold285-1766110	116165633	G	0.625	0.4537	A	2.307	0.1288	2.007
1	1_155662486_RH-map	155662486	G	0.625	0.4537	A	2.307	0.1288	2.007
1	1_112457804_AF-PAKI	112457804	G	0.25	0.4167	A	2.301	0.1293	0.4667
1	snp56466-scaffold889-701622	19985203	A	0.2083	0.3704	G	2.295	0.1298	0.4474
1	snp26950-scaffold285-1700604	116233205	G	0.2083	0.3704	A	2.295	0.1298	0.4474
1	snp44248-scaffold601-958653	7066484	A	0.04167	0.1574	G	2.234	0.135	0.2327
1	snp40549-scaffold519-2256978	79830482	A	0.04167	0.1574	G	2.234	0.135	0.2327
1	snp30196-scaffold332-1090182	100044856	G	0.04167	0.1574	A	2.234	0.135	0.2327
1	snp22999-scaffold230-382380	134800898	G	0.04167	0.1574	A	2.234	0.135	0.2327
1	snp45657-scaffold627-1589645	42300836	G	0.25	0.1296	A	2.213	0.1368	2.238
1	snp8572-scaffold1309-1258701	138701430	A	0.25	0.1296	G	2.213	0.1368	2.238
1	snp18407-scaffold1864-42371	14668052	A	0.3333	0.1944	G	2.21	0.1372	2.071
1	snp47790-scaffold672-2076422	84094923	A	0.3333	0.1944	G	2.21	0.1372	2.071
1	snp26422-scaffold276-4987952	94901997	A	0.3333	0.1944	G	2.21	0.1372	2.071
1	snp14638-scaffold1590-66967	122952220	G	0.3333	0.1944	A	2.21	0.1372	2.071
1	snp25792-scaffold266-528370	126913220	G	0.3333	0.1944	A	2.21	0.1372	2.071
1	snp20574-scaffold2027-123792	5987184	A	0.5833	0.4167	G	2.207	0.1374	1.96
1	snp55645-scaffold863-348874	50339728	G	0.5833	0.4167	A	2.207	0.1374	1.96
1	snp15719-scaffold1652-499358	28014323	G	0.125	0.2685	A	2.202	0.1378	0.3892
1	snp27920-scaffold3-108410	142548452	A	0.125	0.2685	C	2.202	0.1378	0.3892
1	snp45734-scaffold627-5050952	45783017	A	0.3333	0.5	G	2.19	0.1389	0.5
1	snp25795-scaffold266-660312	126780546	A	0.3333	0.5	G	2.19	0.1389	0.5
1	snp23010-scaffold230-899446	134286400	A	0.3333	0.5	G	2.19	0.1389	0.5
1	snp27421-scaffold292-578413	140643058	A	0.3333	0.5	G	2.19	0.1389	0.5
1	snp56463-scaffold889-601574	19883705	A	0.08333	0.213	G	2.149	0.1426	0.336
1	snp45634-scaffold627-450624	40080187	A	0.08333	0.213	G	2.149	0.1426	0.336
1	snp11797-scaffold1438-56346	128676575	A	0.08333	0.213	G	2.149	0.1426	0.336
1	snp27435-scaffold292-1176727	140047297	G	0.08333	0.213	A	2.149	0.1426	0.336
1	snp13283-scaffold1510-381185	81734720	G	0.125	0.0463	A	2.136	0.1438	2.943
1	snp14216-scaffold1568-1226159	51353428	G	0.5417	0.3796	A	2.133	0.1442	1.931
1	snp48530-scaffold689-2927719	89275015	G	0.5417	0.3796	A	2.133	0.1442	1.931
1	snp26431-scaffold276-5389396	95304851	G	0.5417	0.3796	A	2.133	0.1442	1.931
1	snp21799-scaffold214-348205	67243090	A	0.375	0.2315	G	2.115	0.1459	1.992
1	snp48952-scaffold699-413165	135732399	A	0.375	0.2315	G	2.115	0.1459	1.992
1	snp59397-scaffold979-1141722	2098231	A	0.1667	0.3148	G	2.102	0.1471	0.4353
1	snp26315-scaffold276-404944	90294667	G	0.2083	0.1019	A	2.09	0.1483	2.321
1	snp48436-scaffold688-538658	8271780	A	0.5	0.3426	G	2.084	0.1488	1.919
1	snp11791-scaffold1437-496710	26820994	A	0.5	0.3426	G	2.084	0.1488	1.919
1	snp36321-scaffold435-2861350	74683564	A	0.5	0.3426	C	2.084	0.1488	1.919
1	snp8566-scaffold1309-957214	139005293	C	0.5	0.3426	A	2.084	0.1488	1.919
1	snp23408-scaffold235-40555	13177292	G	0.4167	0.2685	A	2.07	0.1502	1.946
1	snp16380-scaffold1727-416969	14160137	A	0.25	0.4074	G	2.068	0.1505	0.4848
1	snp14221-scaffold1568-1436411	51144639	A	0.25	0.4074	G	2.068	0.1505	0.4848
1	snp4166-scaffold113-2030942	55237486	A	0.25	0.4074	G	2.068	0.1505	0.4848
1	snp26310-scaffold276-150962	90038519	A	0.25	0.4074	G	2.068	0.1505	0.4848
1	snp27918-scaffold3-21710	142462719	G	0.25	0.4074	A	2.068	0.1505	0.4848
1	snp2678-scaffold1077-513074	18765410	C	0.375	0.537	A	2.063	0.1509	0.5172
1	snp39645-scaffold504-2872191	32302098	G	0.625	0.463	A	2.063	0.1509	1.933
1	snp4128-scaffold113-521657	53720624	A	0.625	0.463	G	2.063	0.1509	1.933
1	snp48183-scaffold682-1080280	72280800	G	0.375	0.537	A	2.063	0.1509	0.5172
1	snp36330-scaffold435-3217696	74327193	A	0.625	0.463	G	2.063	0.1509	1.933
1	snp40513-scaffold519-681487	78251755	G	0.625	0.463	A	2.063	0.1509	1.933
1	Random2.2K-98	93020108	A	0.625	0.463	G	2.063	0.1509	1.933
1	snp388-scaffold1009-917284	114933911	A	0.625	0.463	G	2.063	0.1509	1.933
1	snp19507-scaffold197-771778	16243259	A	0.2083	0.3611	G	2.062	0.151	0.4656
1	snp14136-scaffold1564-964970	23114054	G	0.4583	0.3056	A	2.062	0.151	1.923
1	snp55663-scaffold863-1126556	49558720	A	0.2083	0.3611	G	2.062	0.151	0.4656
1	snp2283-scaffold1069-2408630	66475102	G	0.2083	0.3611	A	2.062	0.151	0.4656
1	snp13284-scaffold1510-446098	81800692	A	0.2083	0.3611	C	2.062	0.151	0.4656
1	snp46669-scaffold65-1379728	105505645	G	0.2083	0.3611	A	2.062	0.151	0.4656
1	snp25573-scaffold263-2921692	112938093	A	0.4583	0.3056	C	2.062	0.151	1.923
1	snp11822-scaffold1438-1084369	127645635	A	0.2083	0.3611	C	2.062	0.151	0.4656
1	snp2278-scaffold1069-2179528	66244206	A	0.1667	0.07407	C	2.037	0.1535	2.5
1	snp46637-scaffold65-82482	104194587	A	0.1667	0.07407	G	2.037	0.1535	2.5
1	snp23026-scaffold230-1648400	133543054	A	0.1667	0.07407	G	2.037	0.1535	2.5
1	snp40552-scaffold519-2386181	79959352	A	0.2917	0.1667	G	1.999	0.1575	2.059
1	snp48518-scaffold689-2446290	88790472	G	0.2917	0.1667	A	1.999	0.1575	2.059
1	snp371-scaffold1009-149796	115703280	G	0.2917	0.1667	A	1.999	0.1575	2.059
1	snp27925-scaffold3-318567	142746200	A	0.2917	0.1667	G	1.999	0.1575	2.059
1	snp26331-scaffold276-1083515	90982717	A	0.04167	0.1481	G	1.984	0.1589	0.25
1	snp25558-scaffold263-2216915	112225044	G	0.04167	0.1481	A	1.984	0.1589	0.25
1	snp48456-scaffold688-1348884	9080472	G	0.125	0.2593	A	1.97	0.1605	0.4082
1	snp11781-scaffold1437-41411	26363652	G	0.125	0.2593	A	1.97	0.1605	0.4082
1	snp50721-scaffold731-381679	38098862	G	0.125	0.2593	A	1.97	0.1605	0.4082
1	snp20580-scaffold2027-408470	5700987	C	0.5833	0.4259	A	1.962	0.1613	1.887
1	snp26336-scaffold276-1329202	91228808	G	0.5833	0.4259	A	1.962	0.1613	1.887
1	snp19515-scaffold197-1138717	16607936	G	0.3333	0.4907	A	1.957	0.1618	0.5189
1	snp46681-scaffold65-1892737	106022999	A	0.3333	0.4907	G	1.957	0.1618	0.5189
1	snp39644-scaffold504-2843329	32273239	G	0.08333	0.2037	A	1.913	0.1667	0.3554
1	snp37422-scaffold456-4090797	59498389	G	0.08333	0.2037	A	1.913	0.1667	0.3554
1	snp45629-scaffold627-235301	39870443	G	0.2917	0.4444	A	1.886	0.1697	0.5147
1	snp55660-scaffold863-1009317	49676483	G	0.5417	0.3889	A	1.886	0.1697	1.857
1	snp37392-scaffold456-2894034	60695589	A	0.5417	0.3889	G	1.886	0.1697	1.857
1	snp27430-scaffold292-977531	140244752	G	0.2917	0.4444	A	1.886	0.1697	0.5147
1	snp12137-scaffold145-226836	152017708	A	0.2917	0.4444	C	1.886	0.1697	0.5147
1	snp37575-scaffold46-3235873	152460114	G	0.2917	0.4444	A	1.886	0.1697	0.5147
1	snp23381-scaffold234-532987	25358890	A	0.3333	0.2037	G	1.879	0.1705	1.955
1	snp40547-scaffold519-2161197	79732428	A	0.3333	0.2037	G	1.879	0.1705	1.955
1	snp59780-scaffold993-8256	155693663	G	0.3333	0.2037	A	1.879	0.1705	1.955
1	snp14127-scaffold1564-569494	23509169	A	0.1667	0.3056	G	1.878	0.1706	0.4545
1	snp51937-scaffold763-185874	27114353	G	0.1667	0.3056	A	1.878	0.1706	0.4545
1	1_56198096_AF-PAKI	56198096	A	0.1667	0.3056	G	1.878	0.1706	0.4545
1	snp25557-scaffold263-2171095	112179032	G	0.1667	0.3056	A	1.878	0.1706	0.4545
1	snp27436-scaffold292-1232701	139990820	G	0.1667	0.3056	A	1.878	0.1706	0.4545
1	snp38006-scaffold472-951898	22690672	A	0.25	0.3981	G	1.846	0.1742	0.5039
1	snp11782-scaffold1437-114863	26438566	A	0.25	0.3981	G	1.846	0.1742	0.5039
1	snp45660-scaffold627-1691310	42402942	C	0.25	0.3981	A	1.846	0.1742	0.5039
1	snp24540-scaffold2495-231374	56477612	G	0.25	0.3981	A	1.846	0.1742	0.5039
1	snp13278-scaffold1510-179897	81530768	G	0.25	0.3981	A	1.846	0.1742	0.5039
1	snp8474-scaffold1307-302682	9747544	A	0.2083	0.3519	G	1.841	0.1748	0.4848
1	snp19500-scaffold197-473327	15938301	G	0.2083	0.3519	A	1.841	0.1748	0.4848
1	snp44266-scaffold602-469242	52657481	A	0.2083	0.3519	G	1.841	0.1748	0.4848
1	snp55673-scaffold863-1510856	49171800	C	0.375	0.5278	A	1.833	0.1757	0.5368
1	snp4172-scaffold113-2264218	55474455	G	0.625	0.4722	A	1.833	0.1757	1.863
1	snp25536-scaffold263-1305180	111267033	A	0.625	0.4722	G	1.833	0.1757	1.863
1	snp37328-scaffold456-165622	63434689	A	0.5	0.3519	G	1.832	0.1759	1.842
1	snp3461-scaffold1105-1941292	128881789	A	0.5	0.3519	G	1.832	0.1759	1.842
1	snp56465-scaffold889-663680	19946048	A	0.375	0.2407	G	1.817	0.1777	1.892
1	snp33056-scaffold385-3092900	34083982	A	0.375	0.2407	C	1.817	0.1777	1.892
1	snp2243-scaffold1069-562622	64625165	A	0.375	0.2407	G	1.817	0.1777	1.892
1	snp40537-scaffold519-1710949	79281700	A	0.375	0.2407	G	1.817	0.1777	1.892
1	snp40579-scaffold519-3603075	81177161	G	0.375	0.2407	A	1.817	0.1777	1.892
1	snp27932-scaffold3-630981	143053173	A	0.25	0.1389	G	1.812	0.1783	2.067
1	snp2665-scaffold1077-2853	19277280	A	0.4583	0.3148	G	1.8	0.1797	1.842
1	snp33049-scaffold385-2715801	34456345	G	0.4583	0.3148	A	1.8	0.1797	1.842
1	snp48172-scaffold682-626656	72734515	A	0.4167	0.2778	G	1.793	0.1805	1.857
1	snp36289-scaffold435-1483570	76074658	A	0.4167	0.2778	G	1.793	0.1805	1.857
1	snp25576-scaffold263-3023993	113040102	G	0.4167	0.2778	A	1.793	0.1805	1.857
1	snp53686-scaffold819-111204	138099764	G	0.4167	0.2778	A	1.793	0.1805	1.857
1	snp27193-scaffold29-2177712	120124419	A	0.125	0.25	G	1.747	0.1862	0.4286
1	snp14641-scaffold1590-195414	122822407	G	0.125	0.25	A	1.747	0.1862	0.4286
1	snp25812-scaffold266-1435964	126004373	C	0.04167	0.1389	A	1.742	0.1868	0.2696
1	snp37507-scaffold46-408148	155275220	A	0.04167	0.1389	G	1.742	0.1868	0.2696
1	snp44254-scaffold601-1317599	7429034	G	0.3333	0.4815	A	1.738	0.1874	0.5385
1	snp36317-scaffold435-2684795	74859693	A	0.3333	0.4815	C	1.738	0.1874	0.5385
1	snp26414-scaffold276-4632064	94546464	G	0.3333	0.4815	A	1.738	0.1874	0.5385
1	snp26474-scaffold276-7181027	97103252	A	0.3333	0.4815	G	1.738	0.1874	0.5385
1	snp48458-scaffold688-1409735	9141331	G	0.5833	0.4352	A	1.734	0.1879	1.817
1	snp48186-scaffold682-1197641	72162789	A	0.5833	0.4352	G	1.734	0.1879	1.817
1	snp40524-scaffold519-1193859	78763443	G	0.5833	0.4352	A	1.734	0.1879	1.817
1	snp2862-scaffold1084-246759	12199316	A	0.08333	0.1944	C	1.685	0.1943	0.3766
1	snp40561-scaffold519-2784733	80358831	A	0.08333	0.1944	G	1.685	0.1943	0.3766
1	snp23060-scaffold230-3254556	131931194	A	0.08333	0.1944	G	1.685	0.1943	0.3766
1	snp33025-scaffold385-1593083	35586673	G	0.2917	0.4352	A	1.673	0.1958	0.5344
1	snp35330-scaffold4239-22858	47608951	G	0.2917	0.4352	A	1.673	0.1958	0.5344
1	snp37338-scaffold456-581690	63016100	G	0.2917	0.4352	A	1.673	0.1958	0.5344
1	snp40522-scaffold519-1077017	78647446	G	0.2917	0.4352	A	1.673	0.1958	0.5344
1	snp13281-scaffold1510-303462	81656425	C	0.2917	0.4352	A	1.673	0.1958	0.5344
1	snp53685-scaffold819-57603	138047555	G	0.2917	0.4352	A	1.673	0.1958	0.5344
1	snp39652-scaffold504-3172647	32605549	G	0.1667	0.2963	A	1.664	0.1971	0.475
1	snp36354-scaffold436-115056	146964989	G	0.1667	0.2963	A	1.664	0.1971	0.475
1	snp12446-scaffold1474-377203	56946078	A	0.2917	0.1759	G	1.663	0.1972	1.929
1	snp25537-scaffold263-1373107	111334972	G	0.2917	0.1759	A	1.663	0.1972	1.929
1	snp27224-scaffold29-3575843	121544152	A	0.2917	0.1759	G	1.663	0.1972	1.929
1	GoatD01.040952	92751185	A	0.5417	0.3981	C	1.656	0.1982	1.786
1	snp14228-scaffold1568-1693313	50884075	G	0.2083	0.1111	A	1.654	0.1984	2.105
1	snp14135-scaffold1564-932933	23146087	G	0	0.06481	A	1.643	0.2	0
1	snp39627-scaffold504-1976610	31407403	A	0	0.06481	G	1.643	0.2	0
1	snp48169-scaffold682-512529	72849370	A	0	0.06481	G	1.643	0.2	0
1	snp40538-scaffold519-1751364	79322063	A	0	0.06481	G	1.643	0.2	0
1	snp40558-scaffold519-2649231	80223186	G	0.25	0.3889	A	1.637	0.2008	0.5238
1	snp59808-scaffold993-1124824	156814393	G	0.25	0.3889	A	1.637	0.2008	0.5238
1	snp48329-scaffold686-288369	48225349	A	0.2083	0.3426	C	1.632	0.2015	0.505
1	snp40499-scaffold519-84254	77653355	A	0.2083	0.3426	G	1.632	0.2015	0.505
1	snp29442-scaffold3180-178901	17370077	A	0.375	0.5185	G	1.618	0.2033	0.5571
1	snp4162-scaffold113-1849104	55052910	A	0.375	0.5185	G	1.618	0.2033	0.5571
1	snp42339-scaffold559-14474	10121414	A	0.5	0.3611	G	1.598	0.2062	1.769
1	1_155042557_AF-PAKI	155042557	A	0.5	0.3611	G	1.598	0.2062	1.769
1	snp29918-scaffold325-1013313	21250505	A	0.3333	0.213	C	1.583	0.2083	1.848
1	snp39662-scaffold504-3641781	33078697	A	0.3333	0.213	G	1.583	0.2083	1.848
1	snp22997-scaffold230-293750	134890090	A	0.3333	0.213	G	1.583	0.2083	1.848
1	snp44237-scaffold601-425976	6539441	G	0.4583	0.3241	A	1.559	0.2118	1.765
1	snp12447-scaffold1474-434915	56888761	A	0.4583	0.3241	C	1.559	0.2118	1.765
1	snp379-scaffold1009-475028	115377569	A	0.4583	0.3241	G	1.559	0.2118	1.765
1	snp19288-scaffold1944-677079	4458236	G	0.375	0.25	A	1.547	0.2136	1.8
1	snp50727-scaffold731-678941	38400618	C	0.375	0.25	A	1.547	0.2136	1.8
1	snp45693-scaffold627-3140707	43862317	A	0.375	0.25	G	1.547	0.2136	1.8
1	snp16382-scaffold1727-499061	14242917	A	0.4167	0.287	G	1.541	0.2145	1.774
1	snp39641-scaffold504-2719303	32149008	C	0.4167	0.287	A	1.541	0.2145	1.774
1	snp26372-scaffold276-2835226	92743160	G	0.4167	0.287	A	1.541	0.2145	1.774
1	snp6980-scaffold1257-696291	103481804	G	0.4167	0.287	A	1.541	0.2145	1.774
1	snp27234-scaffold29-4046264	122016851	G	0.4167	0.287	A	1.541	0.2145	1.774
1	snp22403-scaffold2210-413903	146294100	A	0.4167	0.287	G	1.541	0.2145	1.774
1	snp8479-scaffold1307-528093	9521685	A	0.125	0.2407	G	1.534	0.2154	0.4505
1	snp21805-scaffold214-639523	67564002	G	0.125	0.2407	A	1.534	0.2154	0.4505
1	snp13287-scaffold1510-580261	81929681	G	0.125	0.2407	A	1.534	0.2154	0.4505
1	snp23013-scaffold230-1049018	134136722	G	0.125	0.2407	A	1.534	0.2154	0.4505
1	snp52903-scaffold794-529736	28895337	A	0.3333	0.4722	G	1.532	0.2158	0.5588
1	snp40520-scaffold519-982723	78553169	A	0.3333	0.4722	G	1.532	0.2158	0.5588
1	snp23439-scaffold236-4492	113770884	A	0.3333	0.4722	G	1.532	0.2158	0.5588
1	snp45669-scaffold627-2049997	42765831	G	0.5833	0.4444	A	1.521	0.2175	1.75
1	snp48171-scaffold682-595023	72766967	C	0.5833	0.4444	A	1.521	0.2175	1.75
1	snp32712-scaffold377-1250734	85071523	A	0.5833	0.4444	G	1.521	0.2175	1.75
1	snp58277-scaffold945-1623787	109721132	G	0.5833	0.4444	A	1.521	0.2175	1.75
1	snp32722-scaffold377-1706841	84612681	G	0.04167	0.1296	A	1.508	0.2194	0.2919
1	snp58251-scaffold945-424974	108508730	G	0.04167	0.1296	A	1.508	0.2194	0.2919
1	snp27229-scaffold29-3842364	121812783	A	0.125	0.05556	G	1.491	0.2221	2.429
1	snp51938-scaffold763-236846	27063464	A	0.2917	0.4259	G	1.473	0.2249	0.555
1	snp29278-scaffold3155-43514	53173473	G	0.2917	0.4259	A	1.473	0.2249	0.555
1	snp26525-scaffold276-9437345	99360577	G	0.2917	0.4259	A	1.473	0.2249	0.555
1	snp46661-scaffold65-1052281	105174455	A	0.2917	0.4259	G	1.473	0.2249	0.555
1	snp19528-scaffold197-1741232	17210716	G	0.08333	0.1852	A	1.467	0.2259	0.4
1	snp40286-scaffold514-778704	142002582	A	0.08333	0.1852	G	1.467	0.2259	0.4
1	snp59168-scaffold971-155423	144583805	A	0.08333	0.1852	G	1.467	0.2259	0.4
1	snp43718-scaffold586-770338	30418441	C	0.1667	0.287	A	1.46	0.2269	0.4968
1	snp37375-scaffold456-2140636	61450126	A	0.1667	0.287	G	1.46	0.2269	0.4968
1	snp27174-scaffold29-1399568	119333356	A	0.1667	0.287	G	1.46	0.2269	0.4968
1	snp45625-scaffold627-64077	39691067	A	0.5417	0.4074	G	1.443	0.2297	1.719
1	snp45684-scaffold627-2774148	43495461	G	0.5417	0.4074	A	1.443	0.2297	1.719
1	snp48468-scaffold689-383640	86726067	A	0.5417	0.4074	G	1.443	0.2297	1.719
1	snp48504-scaffold689-1839212	88173828	A	0.5417	0.4074	G	1.443	0.2297	1.719
1	snp26419-scaffold276-4871267	94785046	C	0.5417	0.4074	A	1.443	0.2297	1.719
1	snp46658-scaffold65-938963	105061986	G	0.5417	0.4074	A	1.443	0.2297	1.719
1	snp2269-scaffold1069-1761680	65826455	A	0.25	0.3796	G	1.439	0.2303	0.5447
1	snp32685-scaffold377-24190	86308506	C	0.25	0.3796	A	1.439	0.2303	0.5447
1	1_96556498_AF-PAKI	96556498	A	0.25	0.3796	G	1.439	0.2303	0.5447
1	snp45708-scaffold627-3904620	44627650	G	0.2083	0.3333	A	1.433	0.2313	0.5263
1	snp425-scaffold1010-568318	137662082	A	0.2083	0.3333	G	1.433	0.2313	0.5263
1	snp59179-scaffold971-687424	145113328	A	0.2083	0.3333	G	1.433	0.2313	0.5263
1	snp22398-scaffold2210-141209	146019858	A	0.2083	0.3333	G	1.433	0.2313	0.5263
1	snp33011-scaffold385-1014855	36159321	A	0.375	0.5093	G	1.417	0.2339	0.5782
1	snp55649-scaffold863-523707	50167374	A	0.375	0.5093	G	1.417	0.2339	0.5782
1	1_69175701_AF-PAKI	69175701	G	0.375	0.5093	A	1.417	0.2339	0.5782
1	snp26455-scaffold276-6419953	96334092	A	0.375	0.5093	G	1.417	0.2339	0.5782
1	snp26940-scaffold285-1255991	116678181	A	0.375	0.5093	G	1.417	0.2339	0.5782
1	snp40289-scaffold514-908600	142132966	A	0.375	0.5093	G	1.417	0.2339	0.5782
1	snp13279-scaffold1510-227678	81579399	A	0.5	0.3704	G	1.382	0.2398	1.7
1	snp4179-scaffold113-2549580	55761118	G	0.2917	0.1852	A	1.368	0.2421	1.812
1	snp25572-scaffold263-2870497	112886368	A	0.2917	0.1852	G	1.368	0.2421	1.812
1	snp27145-scaffold29-293555	118225947	A	0.2917	0.1852	G	1.368	0.2421	1.812
1	snp48450-scaffold688-1138797	8869620	A	0.3333	0.463	G	1.34	0.2471	0.58
1	snp14219-scaffold1568-1344315	51235629	A	0.3333	0.463	G	1.34	0.2471	0.58
1	snp25852-scaffold266-3196223	124243258	G	0.3333	0.463	A	1.34	0.2471	0.58
1	snp44235-scaffold601-349858	6462452	G	0.4583	0.3333	A	1.338	0.2474	1.692
1	snp45648-scaffold627-1205064	41912588	G	0.4583	0.3333	A	1.338	0.2474	1.692
1	snp45651-scaffold627-1321361	42029469	C	0.4583	0.3333	A	1.338	0.2474	1.692
1	snp55176-scaffold848-193099	136903242	G	0.4583	0.3333	A	1.338	0.2474	1.692
1	snp37995-scaffold472-469182	22215833	A	0.125	0.2315	G	1.332	0.2484	0.4743
1	snp21821-scaffold214-1405257	68346543	A	0.5833	0.4537	G	1.323	0.2501	1.686
1	snp26376-scaffold276-3016550	92926166	G	0.5833	0.4537	A	1.323	0.2501	1.686
1	snp12144-scaffold145-514213	151727335	G	0.5833	0.4537	A	1.323	0.2501	1.686
1	snp12140-scaffold145-353830	151889129	G	0.5833	0.4537	A	1.323	0.2501	1.686
1	snp39047-scaffold495-75642	66804853	A	0.3333	0.2222	G	1.32	0.2506	1.75
1	snp48486-scaffold689-1135054	87473937	A	0.3333	0.2222	C	1.32	0.2506	1.75
1	snp26531-scaffold276-9704860	99628781	G	0.3333	0.2222	A	1.32	0.2506	1.75
1	snp20573-scaffold2027-88982	6022027	A	0.4167	0.2963	G	1.311	0.2521	1.696
1	snp44244-scaffold601-753492	6864331	A	0.4167	0.2963	G	1.311	0.2521	1.696
1	snp42359-scaffold559-842435	10935158	A	0.4167	0.2963	G	1.311	0.2521	1.696
1	snp37444-scaffold456-5058335	58530099	A	0.4167	0.2963	G	1.311	0.2521	1.696
1	snp39045-scaffold495-3419	66731850	A	0.4167	0.2963	G	1.311	0.2521	1.696
1	snp26937-scaffold285-1136716	116797191	G	0.4167	0.2963	A	1.311	0.2521	1.696
1	snp14645-scaffold1590-363159	122655516	G	0.4167	0.2963	A	1.311	0.2521	1.696
1	snp11818-scaffold1438-929460	127802923	G	0.4167	0.2963	A	1.311	0.2521	1.696
1	snp12143-scaffold145-464790	151776312	G	0.4167	0.2963	A	1.311	0.2521	1.696
1	snp23420-scaffold235-481275	13624612	A	0.375	0.2593	G	1.304	0.2535	1.714
1	snp33057-scaffold385-3137504	34039039	G	0.375	0.2593	A	1.304	0.2535	1.714
1	snp37389-scaffold456-2781912	60807676	A	0.375	0.2593	G	1.304	0.2535	1.714
1	snp37346-scaffold456-912508	62682637	G	0.375	0.2593	A	1.304	0.2535	1.714
1	snp48164-scaffold682-323213	73039055	A	0.375	0.2593	G	1.304	0.2535	1.714
1	snp47753-scaffold672-377445	82389814	G	0.375	0.2593	A	1.304	0.2535	1.714
1	snp26350-scaffold276-1943327	91848526	G	0.375	0.2593	A	1.304	0.2535	1.714
1	snp30179-scaffold332-418014	100714073	G	0.375	0.2593	A	1.304	0.2535	1.714
1	snp54637-scaffold835-70973	39543168	C	0.2083	0.1204	A	1.29	0.256	1.923
1	snp48429-scaffold688-249236	7980410	G	0.2917	0.4167	A	1.285	0.257	0.5765
1	snp45813-scaffold629-307168	25904072	A	0.2917	0.4167	G	1.285	0.257	0.5765
1	snp48182-scaffold682-1048244	72313467	A	0.2917	0.4167	G	1.285	0.257	0.5765
1	snp40504-scaffold519-272372	77842002	G	0.2917	0.4167	A	1.285	0.257	0.5765
1	snp16778-scaffold1758-173265	102127057	A	0.2917	0.4167	C	1.285	0.257	0.5765
1	snp55670-scaffold863-1403541	49280854	A	0.04167	0.1204	G	1.283	0.2574	0.3177
1	snp17076-scaffold1783-59256	7666912	G	0.1667	0.2778	A	1.268	0.2602	0.52
1	snp48451-scaffold688-1172148	8903202	A	0.1667	0.2778	G	1.268	0.2602	0.52
1	snp19517-scaffold197-1228293	16700132	A	0.1667	0.2778	C	1.268	0.2602	0.52
1	snp26453-scaffold276-6343157	96256638	A	0.1667	0.2778	G	1.268	0.2602	0.52
1	snp2701-scaffold1077-1514725	17755756	A	0.08333	0.1759	G	1.258	0.262	0.4258
1	snp2244-scaffold1069-607019	64670312	G	0.08333	0.1759	A	1.258	0.262	0.4258
1	snp26469-scaffold276-6979011	96901245	G	0.08333	0.1759	A	1.258	0.262	0.4258
1	snp23398-scaffold2342-183254	2541134	A	0.25	0.3704	G	1.253	0.263	0.5667
1	snp29910-scaffold325-660939	20898678	A	0.25	0.3704	G	1.253	0.263	0.5667
1	snp26922-scaffold285-435788	117499075	A	0.25	0.3704	G	1.253	0.263	0.5667
1	snp59174-scaffold971-482349	144909427	A	0.25	0.3704	C	1.253	0.263	0.5667
1	snp48444-scaffold688-869974	8603434	A	0.5417	0.4167	G	1.246	0.2644	1.655
1	snp45818-scaffold629-512874	26109305	A	0.2083	0.3241	G	1.245	0.2644	0.5489
1	snp52333-scaffold778-492006	29510924	G	0.2083	0.3241	A	1.245	0.2644	0.5489
1	snp33041-scaffold385-2404018	34771056	A	0.5417	0.4167	G	1.246	0.2644	1.655
1	snp21827-scaffold214-1621747	68563815	A	0.5417	0.4167	G	1.246	0.2644	1.655
1	snp40568-scaffold519-3085068	80657428	G	0.2083	0.3241	A	1.245	0.2644	0.5489
1	snp26366-scaffold276-2598859	92509032	G	0.5417	0.4167	A	1.246	0.2644	1.655
1	snp25883-scaffold2670-951	102383262	A	0.5417	0.4167	G	1.246	0.2644	1.655
1	snp21324-scaffold2083-61262	143524189	G	0.5417	0.4167	A	1.246	0.2644	1.655
1	1_155347735_RH-map	155347735	G	0.5417	0.4167	A	1.246	0.2644	1.655
1	snp48434-scaffold688-460814	8194401	G	0.375	0.5	A	1.23	0.2674	0.6
1	snp45812-scaffold629-255404	25852649	G	0.375	0.5	A	1.23	0.2674	0.6
1	snp4121-scaffold113-228572	53434276	C	0.375	0.5	A	1.23	0.2674	0.6
1	snp37352-scaffold456-1161291	62433181	G	0.375	0.5	A	1.23	0.2674	0.6
1	snp26483-scaffold276-7602725	97526489	G	0.375	0.5	A	1.23	0.2674	0.6
1	snp46712-scaffold65-3344210	107473030	G	0.375	0.5	A	1.23	0.2674	0.6
1	snp23052-scaffold230-2878016	132309208	A	0.375	0.5	G	1.23	0.2674	0.6
1	snp29553-scaffold320-1261495	149596828	G	0.375	0.5	A	1.23	0.2674	0.6
1	snp31519-scaffold35-192321	12670183	G	0.5	0.3796	A	1.184	0.2765	1.634
1	snp45729-scaffold627-4783044	45512858	A	0.5	0.3796	G	1.184	0.2765	1.634
1	snp21685-scaffold2121-77338	68975331	G	0.5	0.3796	A	1.184	0.2765	1.634
1	snp48498-scaffold689-1614440	87949422	G	0.5	0.3796	A	1.184	0.2765	1.634
1	snp46701-scaffold65-2815397	106944354	G	0.5	0.3796	A	1.184	0.2765	1.634
1	snp378-scaffold1009-428918	115421806	A	0.5	0.3796	G	1.184	0.2765	1.634
1	snp48009-scaffold679-113029	115898747	A	0.5	0.3796	G	1.184	0.2765	1.634
1	snp37542-scaffold46-1879024	153814773	A	0.5	0.3796	G	1.184	0.2765	1.634
1	snp2671-scaffold1077-260243	19019546	A	0.25	0.1574	G	1.17	0.2794	1.784
1	snp44257-scaffold602-95925	53033952	G	0.25	0.1574	A	1.17	0.2794	1.784
1	snp25569-scaffold263-2734403	112747530	A	0.25	0.1574	G	1.17	0.2794	1.784
1	snp2282-scaffold1069-2358739	66425008	A	0.3333	0.4537	G	1.16	0.2815	0.602
1	snp11804-scaffold1438-354064	128375725	G	0.3333	0.4537	A	1.16	0.2815	0.602
1	snp23015-scaffold230-1160925	134026984	G	0.125	0.2222	A	1.141	0.2855	0.5
1	snp44253-scaffold601-1235229	7345434	A	0.5833	0.463	G	1.139	0.2858	1.624
1	snp2681-scaffold1077-625537	18653095	G	0.5833	0.463	A	1.139	0.2858	1.624
1	snp14133-scaffold1564-844000	23233959	A	0.5833	0.463	G	1.139	0.2858	1.624
1	snp12617-scaffold1480-401768	47178831	A	0.5833	0.463	C	1.139	0.2858	1.624
1	snp26364-scaffold276-2497439	92406788	A	0.5833	0.463	G	1.139	0.2858	1.624
1	snp26388-scaffold276-3471846	93382581	G	0.5833	0.463	A	1.139	0.2858	1.624
1	snp6988-scaffold1257-1110728	103064675	G	0.5833	0.463	A	1.139	0.2858	1.624
1	snp25577-scaffold263-3061857	113077614	G	0.5833	0.463	A	1.139	0.2858	1.624
1	snp25841-scaffold266-2742801	124696182	C	0.5833	0.463	A	1.139	0.2858	1.624
1	snp8567-scaffold1309-1009463	138952998	A	0.5833	0.463	C	1.139	0.2858	1.624
1	snp46376-scaffold640-193367	24631520	A	0.4583	0.3426	C	1.137	0.2863	1.624
1	snp54641-scaffold835-203406	39408080	C	0.4583	0.3426	A	1.137	0.2863	1.624
1	snp21834-scaffold214-1939900	68884756	A	0.4583	0.3426	G	1.137	0.2863	1.624
1	snp48478-scaffold689-795841	87135732	G	0.4583	0.3426	A	1.137	0.2863	1.624
1	snp26439-scaffold276-5751674	95667724	G	0.4583	0.3426	A	1.137	0.2863	1.624
1	snp6982-scaffold1257-770177	103407638	A	0.4583	0.3426	G	1.137	0.2863	1.624
1	snp23071-scaffold230-3745316	131438712	G	0.4583	0.3426	A	1.137	0.2863	1.624
1	snp21329-scaffold2083-246738	143707820	G	0.4583	0.3426	A	1.137	0.2863	1.624
1	snp44260-scaffold602-195804	52932798	A	0.1667	0.09259	G	1.136	0.2864	1.96
1	snp22406-scaffold2210-541039	146425331	G	0.1667	0.09259	A	1.136	0.2864	1.96
1	snp36363-scaffold436-479386	147331232	G	0.1667	0.09259	A	1.136	0.2864	1.96
1	snp28579-scaffold306-893870	63608252	A	0.2917	0.1944	G	1.111	0.292	1.706
1	snp48006-scaffold679-1181	116013243	G	0.2917	0.1944	A	1.111	0.292	1.706
1	snp29544-scaffold320-918318	149936710	A	0.2917	0.1944	G	1.111	0.292	1.706
1	1_15607879_AF-PAKI	15607879	C	0.2917	0.4074	A	1.109	0.2922	0.5989
1	snp21798-scaffold214-304429	67199102	G	0.2917	0.4074	A	1.109	0.2922	0.5989
1	snp21830-scaffold214-1770628	68714339	A	0.2917	0.4074	G	1.109	0.2922	0.5989
1	snp48533-scaffold689-3051868	89399920	A	0.2917	0.4074	G	1.109	0.2922	0.5989
1	snp27164-scaffold29-1003889	118940979	G	0.2917	0.4074	A	1.109	0.2922	0.5989
1	snp40573-scaffold519-3356010	80927229	G	0.4167	0.3056	A	1.104	0.2934	1.623
1	1_123634970_AF-PAKI	123634970	C	0.4167	0.3056	A	1.104	0.2934	1.623
1	snp23041-scaffold230-2365199	132825442	A	0.4167	0.3056	G	1.104	0.2934	1.623
1	snp19495-scaffold197-240248	15704998	G	0.3333	0.2315	A	1.086	0.2973	1.66
1	snp52332-scaffold778-459652	29543192	A	0.3333	0.2315	G	1.086	0.2973	1.66
1	snp33071-scaffold385-3762207	33409174	G	0.1667	0.2685	A	1.086	0.2973	0.5448
1	snp45735-scaffold627-5097005	45829266	A	0.3333	0.2315	C	1.086	0.2973	1.66
1	snp12631-scaffold1480-948998	46625453	A	0.3333	0.2315	G	1.086	0.2973	1.66
1	snp14210-scaffold1568-989501	51590929	A	0.1667	0.2685	G	1.086	0.2973	0.5448
1	snp14202-scaffold1568-619345	51964163	A	0.1667	0.2685	G	1.086	0.2973	0.5448
1	snp26330-scaffold276-1051500	90950522	A	0.1667	0.2685	G	1.086	0.2973	0.5448
1	snp25554-scaffold263-2040367	112053639	G	0.1667	0.2685	A	1.086	0.2973	0.5448
1	snp25578-scaffold263-3093909	113109501	A	0.1667	0.2685	G	1.086	0.2973	0.5448
1	snp3445-scaffold1105-1260260	129562610	A	0.1667	0.2685	G	1.086	0.2973	0.5448
1	snp27426-scaffold292-787646	140434838	G	0.1667	0.2685	A	1.086	0.2973	0.5448
1	snp37511-scaffold46-586312	155099731	G	0.1667	0.2685	A	1.086	0.2973	0.5448
1	1_99427524_AF-PAKI	99427524	G	0.375	0.2685	A	1.086	0.2974	1.634
1	snp46653-scaffold65-722627	104846416	G	0.375	0.2685	A	1.086	0.2974	1.634
1	snp16937-scaffold177-289858	123868225	G	0.375	0.2685	A	1.086	0.2974	1.634
1	snp23382-scaffold234-580216	25405673	G	0.25	0.3611	A	1.079	0.2989	0.5897
1	snp26325-scaffold276-892527	90790907	A	0.25	0.3611	G	1.079	0.2989	0.5897
1	snp26365-scaffold276-2561656	92471764	G	0.25	0.3611	A	1.079	0.2989	0.5897
1	snp26420-scaffold276-4903534	94817358	A	0.25	0.3611	G	1.079	0.2989	0.5897
1	snp25541-scaffold263-1531980	111521337	G	0.25	0.3611	A	1.079	0.2989	0.5897
1	snp27231-scaffold29-3909220	121879669	G	0.25	0.3611	A	1.079	0.2989	0.5897
1	snp39632-scaffold504-2263926	31695876	A	0.2083	0.3148	C	1.07	0.301	0.5728
1	snp33068-scaffold385-3605750	33568531	A	0.2083	0.3148	C	1.07	0.301	0.5728
1	snp7891-scaffold1284-155937	48693640	G	0.2083	0.3148	A	1.07	0.301	0.5728
1	snp48220-scaffold682-2573607	70784310	A	0.2083	0.3148	G	1.07	0.301	0.5728
1	snp27191-scaffold29-2096200	120042039	A	0.2083	0.3148	G	1.07	0.301	0.5728
1	snp37518-scaffold46-848423	154830369	G	0.2083	0.3148	A	1.07	0.301	0.5728
1	snp44234-scaffold601-295353	6407914	G	0.04167	0.1111	A	1.067	0.3017	0.3478
1	snp38009-scaffold472-1088123	22827028	G	0.04167	0.1111	A	1.067	0.3017	0.3478
1	snp15712-scaffold1652-223091	28288909	C	0.5417	0.4259	A	1.064	0.3023	1.593
1	1_29530756_AF-PAKI	29530756	A	0.5417	0.4259	G	1.064	0.3023	1.593
1	snp37374-scaffold456-2084255	61506587	G	0.5417	0.4259	A	1.064	0.3023	1.593
1	snp25566-scaffold263-2598524	112610676	G	0.5417	0.4259	A	1.064	0.3023	1.593
1	snp14639-scaffold1590-107322	122911826	C	0.5417	0.4259	A	1.064	0.3023	1.593
1	snp29549-scaffold320-1121252	149735173	A	0.5417	0.4259	G	1.064	0.3023	1.593
1	snp37533-scaffold46-1482274	154192252	C	0.5417	0.4259	A	1.064	0.3023	1.593
1	snp37517-scaffold46-815809	154863243	G	0.5417	0.4259	A	1.064	0.3023	1.593
1	snp14095-scaffold1560-755958	41765765	G	0.08333	0.1667	A	1.061	0.3031	0.4545
1	snp25586-scaffold263-3440621	113460657	A	0.08333	0.1667	G	1.061	0.3031	0.4545
1	1_3748182_RH-map	3748182	A	0.375	0.4907	G	1.056	0.3041	0.6226
1	snp51939-scaffold763-284577	27018059	A	0.375	0.4907	G	1.056	0.3041	0.6226
1	snp46655-scaffold65-824631	104949406	A	0.375	0.4907	C	1.056	0.3041	0.6226
1	snp45655-scaffold627-1503477	42213350	A	0.125	0.06481	G	1.016	0.3135	2.061
1	GoatD01.017256	43860293	G	0.125	0.06481	A	1.016	0.3135	2.061
1	snp25508-scaffold263-5156	109966062	G	0.125	0.06481	A	1.016	0.3135	2.061
1	snp55833-scaffold867-19405	9207636	G	0.5	0.3889	A	1.003	0.3166	1.571
1	snp54639-scaffold835-137194	39474944	G	0.5	0.3889	A	1.003	0.3166	1.571
1	snp21807-scaffold214-781779	67706153	A	0.5	0.3889	G	1.003	0.3166	1.571
1	snp21817-scaffold214-1194720	68137187	A	0.5	0.3889	G	1.003	0.3166	1.571
1	snp46686-scaffold65-2131347	106262965	A	0.5	0.3889	G	1.003	0.3166	1.571
1	snp37431-scaffold456-4482113	59107226	G	0.3333	0.4444	A	0.9925	0.3191	0.625
1	snp47776-scaffold672-1517812	83536073	A	0.3333	0.4444	G	0.9925	0.3191	0.625
1	snp48506-scaffold689-1930052	88263467	A	0.3333	0.4444	G	0.9925	0.3191	0.625
1	snp30176-scaffold332-271910	100861790	A	0.3333	0.4444	G	0.9925	0.3191	0.625
1	snp27187-scaffold29-1919585	119861809	G	0.3333	0.4444	A	0.9925	0.3191	0.625
1	snp27239-scaffold29-4280035	122252351	G	0.3333	0.4444	A	0.9925	0.3191	0.625
1	snp14648-scaffold1590-511306	122506755	A	0.3333	0.4444	G	0.9925	0.3191	0.625
1	snp48525-scaffold689-2745648	89092240	A	0.2083	0.1296	C	0.9871	0.3204	1.767
1	snp44245-scaffold601-839136	6946516	A	0.5833	0.4722	G	0.9699	0.3247	1.565
1	snp23415-scaffold235-282600	13423424	A	0.5833	0.4722	G	0.9699	0.3247	1.565
1	snp54655-scaffold835-866682	38742639	G	0.5833	0.4722	A	0.9699	0.3247	1.565
1	snp12612-scaffold1480-219294	47363420	C	0.08333	0.03704	A	0.97	0.3247	2.364
1	snp7890-scaffold1284-119047	48656524	A	0.4167	0.5278	G	0.9699	0.3247	0.6391
1	snp36298-scaffold435-1811225	75743955	G	0.4167	0.5278	A	0.9699	0.3247	0.6391
1	snp48480-scaffold689-886546	87225330	A	0.5833	0.4722	G	0.9699	0.3247	1.565
1	snp26400-scaffold276-4011669	93924525	A	0.5833	0.4722	G	0.9699	0.3247	1.565
1	snp46671-scaffold65-1440025	105567454	A	0.5833	0.4722	G	0.9699	0.3247	1.565
1	snp25825-scaffold266-2007343	125431929	A	0.5833	0.4722	G	0.9699	0.3247	1.565
1	snp6727-scaffold1244-1000793	148149528	A	0.5833	0.4722	G	0.9699	0.3247	1.565
1	snp6726-scaffold1244-970711	148179447	G	0.5833	0.4722	A	0.9699	0.3247	1.565
1	snp18417-scaffold1864-436778	15067323	G	0.125	0.213	A	0.9606	0.327	0.528
1	snp2703-scaffold1077-1616072	17653273	A	0.125	0.213	G	0.9606	0.327	0.528
1	snp2666-scaffold1077-62845	19217337	A	0.125	0.213	G	0.9606	0.327	0.528
1	snp55665-scaffold863-1207965	49476342	C	0.125	0.213	A	0.9606	0.327	0.528
1	snp24538-scaffold2495-155788	56552803	G	0.125	0.213	A	0.9606	0.327	0.528
1	snp48539-scaffold689-3275687	89623652	A	0.125	0.213	G	0.9606	0.327	0.528
1	snp6994-scaffold1257-1350265	102819448	A	0.125	0.213	G	0.9606	0.327	0.528
1	snp25562-scaffold263-2371390	112379926	A	0.125	0.213	G	0.9606	0.327	0.528
1	snp6735-scaffold1244-1380911	147769259	A	0.125	0.213	C	0.9606	0.327	0.528
1	snp59398-scaffold979-1170449	2127162	A	0.4583	0.3519	G	0.9539	0.3287	1.559
1	snp25556-scaffold263-2120840	112128637	G	0.4583	0.3519	A	0.9539	0.3287	1.559
1	snp15711-scaffold1652-176269	28336136	C	0.2917	0.3981	A	0.9462	0.3307	0.6224
1	snp39655-scaffold504-3325828	32759036	A	0.2917	0.3981	G	0.9462	0.3307	0.6224
1	snp36275-scaffold435-887698	76672891	C	0.2917	0.3981	A	0.9462	0.3307	0.6224
1	snp32703-scaffold377-836502	85488116	A	0.2917	0.3981	G	0.9462	0.3307	0.6224
1	snp26320-scaffold276-628619	90522295	G	0.2917	0.3981	A	0.9462	0.3307	0.6224
1	snp23047-scaffold230-2646187	132542375	G	0.2917	0.3981	A	0.9462	0.3307	0.6224
1	snp55184-scaffold848-520062	136574462	G	0.2917	0.3981	A	0.9462	0.3307	0.6224
1	snp59396-scaffold979-1106112	2062608	A	0.25	0.3519	C	0.9167	0.3384	0.614
1	snp19514-scaffold197-1084194	16555901	A	0.4167	0.3148	G	0.9167	0.3384	1.555
1	snp2691-scaffold1077-1023522	18252605	A	0.25	0.1667	G	0.9167	0.3384	1.667
1	snp38013-scaffold472-1246997	22986453	A	0.1667	0.2593	G	0.9167	0.3384	0.5714
1	snp23377-scaffold234-386697	25211936	A	0.1667	0.2593	G	0.9167	0.3384	0.5714
1	snp45807-scaffold629-1505	25597721	A	0.4167	0.3148	C	0.9167	0.3384	1.555
1	snp37348-scaffold456-998411	62596510	G	0.1667	0.2593	A	0.9167	0.3384	0.5714
1	snp36345-scaffold435-3913177	73621248	G	0.1667	0.2593	A	0.9167	0.3384	0.5714
1	snp26512-scaffold276-8854550	98781565	A	0.25	0.3519	G	0.9167	0.3384	0.614
1	snp25810-scaffold266-1349310	126091255	A	0.1667	0.2593	G	0.9167	0.3384	0.5714
1	snp23035-scaffold230-2046616	133142464	G	0.1667	0.2593	A	0.9167	0.3384	0.5714
1	snp8558-scaffold1309-520015	139444127	A	0.4167	0.3148	G	0.9167	0.3384	1.555
1	snp37566-scaffold46-2847203	152850179	G	0.25	0.3519	A	0.9167	0.3384	0.614
1	snp37538-scaffold46-1705341	153967041	A	0.1667	0.2593	G	0.9167	0.3384	0.5714
1	snp14205-scaffold1568-739216	51842984	G	0.2083	0.3056	A	0.9054	0.3413	0.5981
1	snp36292-scaffold435-1591506	75964790	G	0.2083	0.3056	A	0.9054	0.3413	0.5981
1	snp32726-scaffold377-1873627	84444836	G	0.2083	0.3056	A	0.9054	0.3413	0.5981
1	snp26521-scaffold276-9239395	99162718	A	0.2083	0.3056	G	0.9054	0.3413	0.5981
1	snp16946-scaffold177-706129	123447547	A	0.2083	0.3056	G	0.9054	0.3413	0.5981
1	snp3229-scaffold1097-405939	37569352	A	0.5417	0.4352	G	0.898	0.3433	1.534
1	snp45712-scaffold627-4058451	44783106	G	0.5417	0.4352	A	0.898	0.3433	1.534
1	snp48482-scaffold689-967902	87307131	G	0.5417	0.4352	A	0.898	0.3433	1.534
1	snp37543-scaffold46-1916167	153778150	A	0.5417	0.4352	G	0.898	0.3433	1.534
1	1_3485949_RH-map	3485949	G	0.375	0.4815	C	0.8957	0.3439	0.6462
1	snp54657-scaffold835-974628	38633539	G	0.375	0.4815	A	0.8957	0.3439	0.6462
1	snp12437-scaffold1474-2169	57313168	A	0.375	0.4815	G	0.8957	0.3439	0.6462
1	snp40505-scaffold519-327438	77897755	A	0.375	0.4815	G	0.8957	0.3439	0.6462
1	snp6971-scaffold1257-339758	103840418	A	0.375	0.4815	C	0.8957	0.3439	0.6462
1	snp33061-scaffold385-3285980	33890095	G	0.375	0.2778	A	0.8916	0.345	1.56
1	snp36263-scaffold435-342281	77228344	G	0.375	0.2778	A	0.8916	0.345	1.56
1	snp8550-scaffold1309-170802	139794306	A	0.375	0.2778	G	0.8916	0.345	1.56
1	snp8057-scaffold1292-81777	21655724	C	0.2917	0.2037	A	0.8863	0.3465	1.61
1	snp48507-scaffold689-1981334	88314924	A	0.2917	0.2037	G	0.8863	0.3465	1.61
1	snp37357-scaffold456-1368747	62225958	G	0.3333	0.2407	A	0.8804	0.3481	1.577
1	snp6709-scaffold1244-279259	148879955	G	0.3333	0.2407	A	0.8804	0.3481	1.577
1	snp56464-scaffold889-633296	19915406	G	0.08333	0.1574	A	0.8744	0.3497	0.4866
1	snp26382-scaffold276-3252186	93163309	A	0.08333	0.1574	G	0.8744	0.3497	0.4866
1	GoatD01.035509	3119769	A	0.04167	0.1019	G	0.8606	0.3536	0.3834
1	Random2.2K-62	55632931	C	0.04167	0.1019	A	0.8606	0.3536	0.3834
1	snp40580-scaffold519-3639736	81213960	G	0.04167	0.1019	A	0.8606	0.3536	0.3834
1	snp11821-scaffold1438-1053030	127678022	A	0.04167	0.1019	G	0.8606	0.3536	0.3834
1	snp19287-scaffold1944-630651	4504251	G	0.5	0.3981	A	0.8381	0.3599	1.512
1	snp17104-scaffold1788-77512	13714329	A	0.3333	0.4352	G	0.8381	0.3599	0.6489
1	snp16388-scaffold1727-774982	14517944	C	0.3333	0.4352	A	0.8381	0.3599	0.6489
1	snp12608-scaffold1480-52501	47531942	G	0.5	0.3981	A	0.8381	0.3599	1.512
1	snp48180-scaffold682-980196	72381104	A	0.5	0.3981	G	0.8381	0.3599	1.512
1	snp26489-scaffold276-7881906	97806337	A	0.5	0.3981	C	0.8381	0.3599	1.512
1	snp46684-scaffold65-2021692	106152827	A	0.5	0.3981	G	0.8381	0.3599	1.512
1	snp25528-scaffold263-962158	110922640	A	0.3333	0.4352	G	0.8381	0.3599	0.6489
1	snp3460-scaffold1105-1890074	128932771	A	0.5	0.3981	G	0.8381	0.3599	1.512
1	snp48949-scaffold699-311686	135833985	C	0.5	0.3981	A	0.8381	0.3599	1.512
1	snp27910-scaffold2997-1918	138500754	A	0.5	0.3981	C	0.8381	0.3599	1.512
1	snp59785-scaffold993-219915	155904219	A	0.3333	0.4352	G	0.8381	0.3599	0.6489
1	snp12442-scaffold1474-214197	57109888	A	0.1667	0.1019	G	0.819	0.3655	1.764
1	snp27422-scaffold292-625309	140596042	G	0.1667	0.1019	A	0.819	0.3655	1.764
1	snp2861-scaffold1084-214201	12231940	A	0.4167	0.5185	G	0.8148	0.3667	0.6633
1	snp24536-scaffold2495-25156	56686399	A	0.5833	0.4815	G	0.8148	0.3667	1.508
1	Random2.2K-69	61290289	C	0.4167	0.5185	G	0.8148	0.3667	0.6633
1	snp36343-scaffold435-3848031	73686838	A	0.4167	0.5185	G	0.8148	0.3667	0.6633
1	1_94041880_AF-PAKI	94041880	A	0.5833	0.4815	G	0.8148	0.3667	1.508
1	snp58269-scaffold945-1283581	109379955	G	0.5833	0.4815	A	0.8148	0.3667	1.508
1	snp25517-scaffold263-480097	110442872	C	0.4167	0.5185	A	0.8148	0.3667	0.6633
1	snp8548-scaffold1309-88440	139875525	A	0.4167	0.5185	G	0.8148	0.3667	0.6633
1	snp6715-scaffold1244-535291	148622833	A	0.5833	0.4815	G	0.8148	0.3667	1.508
1	snp37551-scaffold46-2220824	153474222	G	0.5833	0.4815	A	0.8148	0.3667	1.508
1	1_3685336_RH-map	3685336	G	0.2917	0.3889	A	0.7952	0.3725	0.6471
1	snp45640-scaffold627-834807	40465437	G	0.2917	0.3889	A	0.7952	0.3725	0.6471
1	snp45668-scaffold627-2018565	42733630	C	0.2917	0.3889	A	0.7952	0.3725	0.6471
1	snp40507-scaffold519-390745	77961097	A	0.2917	0.3889	G	0.7952	0.3725	0.6471
1	snp400-scaffold1009-1403183	114445151	C	0.2917	0.3889	A	0.7952	0.3725	0.6471
1	snp45656-scaffold627-1538301	42248227	A	0.125	0.2037	G	0.7923	0.3734	0.5584
1	snp431-scaffold1010-873637	137969108	A	0.4583	0.3611	C	0.7888	0.3745	1.497
1	snp29550-scaffold320-1151802	149704230	A	0.4583	0.3611	C	0.7888	0.3745	1.497
1	snp16386-scaffold1727-692992	14435997	G	0.25	0.3426	A	0.7665	0.3813	0.6396
1	snp19493-scaffold197-177092	15641529	G	0.25	0.3426	A	0.7665	0.3813	0.6396
1	snp37325-scaffold456-49160	63550877	G	0.25	0.3426	A	0.7665	0.3813	0.6396
1	snp25843-scaffold266-2827570	124611483	G	0.25	0.3426	A	0.7665	0.3813	0.6396
1	snp25837-scaffold266-2571843	124866999	A	0.25	0.3426	C	0.7665	0.3813	0.6396
1	snp59781-scaffold993-56476	155741583	A	0.25	0.3426	G	0.7665	0.3813	0.6396
1	snp37991-scaffold472-308567	22052438	A	0.1667	0.25	G	0.7589	0.3837	0.6
1	snp40532-scaffold519-1512011	79082101	A	0.1667	0.25	G	0.7589	0.3837	0.6
1	snp21990-scaffold2163-371681	151239390	A	0.1667	0.25	G	0.7589	0.3837	0.6
1	snp19276-scaffold1944-91838	5044740	G	0.2083	0.2963	A	0.7532	0.3855	0.625
1	snp23380-scaffold234-494126	25319810	A	0.2083	0.2963	G	0.7532	0.3855	0.625
1	snp11794-scaffold1437-597970	26923861	A	0.2083	0.2963	G	0.7532	0.3855	0.625
1	snp4149-scaffold113-1336079	54532857	A	0.2083	0.2963	G	0.7532	0.3855	0.625
1	snp25548-scaffold263-1800081	111809578	G	0.2083	0.2963	A	0.7532	0.3855	0.625
1	snp23083-scaffold230-4296149	130868713	G	0.2083	0.2963	A	0.7532	0.3855	0.625
1	snp58241-scaffold945-12446	108096270	G	0.4167	0.3241	A	0.7493	0.3867	1.49
1	snp22404-scaffold2210-449835	146330700	A	0.4167	0.3241	G	0.7493	0.3867	1.49
1	snp48332-scaffold686-397291	48115624	A	0.375	0.4722	C	0.7486	0.3869	0.6706
1	snp21820-scaffold214-1337004	68280531	G	0.375	0.4722	A	0.7486	0.3869	0.6706
1	1_71756259_AF-PAKI	71756259	G	0.375	0.4722	A	0.7486	0.3869	0.6706
1	snp40517-scaffold519-881449	78451066	G	0.375	0.4722	A	0.7486	0.3869	0.6706
1	snp26344-scaffold276-1647933	91550566	G	0.375	0.4722	A	0.7486	0.3869	0.6706
1	snp8560-scaffold1309-610257	139354044	A	0.375	0.4722	C	0.7486	0.3869	0.6706
1	snp15438-scaffold1636-386740	12738048	C	0.5417	0.4444	A	0.7467	0.3875	1.477
1	snp15709-scaffold1652-107652	28404607	A	0.5417	0.4444	C	0.7467	0.3875	1.477
1	snp40530-scaffold519-1439690	79009885	A	0.5417	0.4444	G	0.7467	0.3875	1.477
1	snp58245-scaffold945-176263	108259487	A	0.5417	0.4444	G	0.7467	0.3875	1.477
1	snp27138-scaffold29-20030	117952805	G	0.5417	0.4444	A	0.7467	0.3875	1.477
1	snp27188-scaffold29-1984625	119928850	A	0.5417	0.4444	G	0.7467	0.3875	1.477
1	snp27914-scaffold2997-194539	138308231	C	0.5417	0.4444	A	0.7467	0.3875	1.477
1	snp59186-scaffold971-1067105	145490320	A	0.5417	0.4444	C	0.7467	0.3875	1.477
1	snp33072-scaffold385-3816865	33353498	A	0.2083	0.1389	G	0.7366	0.3907	1.632
1	snp26498-scaffold276-8201892	98127175	G	0.2083	0.1389	A	0.7366	0.3907	1.632
1	snp55642-scaffold863-208399	50481152	A	0.375	0.287	G	0.7194	0.3963	1.49
1	snp14207-scaffold1568-807652	51773659	A	0.375	0.287	G	0.7194	0.3963	1.49
1	snp4126-scaffold113-432282	53636096	G	0.375	0.287	A	0.7194	0.3963	1.49
1	snp48337-scaffold686-648334	47862256	G	0.25	0.1759	A	0.7018	0.4022	1.561
1	snp2245-scaffold1069-650977	64714301	A	0.25	0.1759	G	0.7018	0.4022	1.561
1	snp46705-scaffold65-3007430	107136658	A	0.25	0.1759	G	0.7018	0.4022	1.561
1	snp26931-scaffold285-854009	117080492	G	0.25	0.1759	A	0.7018	0.4022	1.561
1	snp37623-scaffold462-91919	73451660	G	0.08333	0.1481	A	0.7005	0.4026	0.5227
1	snp46666-scaffold65-1273194	105397841	C	0.08333	0.1481	A	0.7005	0.4026	0.5227
1	snp33012-scaffold385-1062024	36112237	A	0.3333	0.25	G	0.6999	0.4028	1.5
1	snp16776-scaffold1758-103460	102199061	A	0.3333	0.25	G	0.6999	0.4028	1.5
1	snp27419-scaffold292-512310	140708752	A	0.3333	0.25	C	0.6999	0.4028	1.5
1	snp6710-scaffold1244-321834	148837415	G	0.3333	0.25	A	0.6999	0.4028	1.5
1	snp12135-scaffold145-142802	152102117	A	0.3333	0.25	G	0.6999	0.4028	1.5
1	snp16929-scaffold17692-3426	40979443	A	0.3333	0.4259	G	0.6964	0.404	0.6739
1	1_58782018_AF-PAKI	58782018	A	0.3333	0.4259	C	0.6964	0.404	0.6739
1	snp37424-scaffold456-4179729	59409177	A	0.3333	0.4259	G	0.6964	0.404	0.6739
1	snp28562-scaffold306-170384	64336345	C	0.3333	0.4259	A	0.6964	0.404	0.6739
1	snp13275-scaffold1510-59490	81410879	A	0.3333	0.4259	G	0.6964	0.404	0.6739
1	snp26374-scaffold276-2938522	92847698	C	0.3333	0.4259	A	0.6964	0.404	0.6739
1	snp46657-scaffold65-910332	105032208	A	0.3333	0.4259	G	0.6964	0.404	0.6739
1	snp37475-scaffold458-4004	136225466	C	0.3333	0.4259	A	0.6964	0.404	0.6739
1	snp14087-scaffold1560-412202	41421847	A	0.2917	0.213	G	0.6926	0.4053	1.522
1	snp46663-scaffold65-1136704	105261369	A	0.2917	0.213	C	0.6926	0.4053	1.522
1	snp59386-scaffold979-681920	1618998	A	0.5	0.4074	G	0.6892	0.4064	1.455
1	snp59389-scaffold979-799602	1737743	G	0.5	0.4074	A	0.6892	0.4064	1.455
1	snp48443-scaffold688-823757	8557176	A	0.5	0.4074	G	0.6892	0.4064	1.455
1	snp2253-scaffold1069-1041798	65103480	A	0.5	0.4074	G	0.6892	0.4064	1.455
1	snp26451-scaffold276-6238530	96150950	A	0.5	0.4074	G	0.6892	0.4064	1.455
1	1_144546271_AF-PAKI	144546271	A	0.5	0.4074	G	0.6892	0.4064	1.455
1	snp33037-scaffold385-2155654	35020771	C	0.4167	0.5093	A	0.6736	0.4118	0.6883
1	snp14230-scaffold1568-1787801	50789391	A	0.5833	0.4907	G	0.6736	0.4118	1.453
1	snp36262-scaffold435-312771	77257661	G	0.5833	0.4907	A	0.6736	0.4118	1.453
1	1_126138111_AF-PAKI	126138111	A	0.4167	0.5093	G	0.6736	0.4118	0.6883
1	snp21984-scaffold2163-144892	151000629	G	0.4167	0.5093	A	0.6736	0.4118	0.6883
1	Random2.2K-58	52944895	G	0.125	0.07407	A	0.6667	0.4142	1.786
1	snp21833-scaffold214-1890951	68835371	G	0.04167	0.09259	A	0.6667	0.4142	0.4261
1	snp26462-scaffold276-6715025	96635727	G	0.04167	0.09259	A	0.6667	0.4142	0.4261
1	snp16931-scaffold177-52434	124108131	G	0.125	0.07407	A	0.6667	0.4142	1.786
1	Random2.2K-154	154197112	G	0.04167	0.09259	A	0.6667	0.4142	0.4261
1	snp33053-scaffold385-2929464	34244474	G	0.2917	0.3796	A	0.6566	0.4178	0.6729
1	snp32992-scaffold385-174563	37003110	A	0.2917	0.3796	G	0.6566	0.4178	0.6729
1	snp55646-scaffold863-382528	50305997	A	0.2917	0.3796	G	0.6566	0.4178	0.6729
1	snp48216-scaffold682-2399417	70959363	A	0.2917	0.3796	G	0.6566	0.4178	0.6729
1	snp58279-scaffold945-1697505	109794886	A	0.2917	0.3796	G	0.6566	0.4178	0.6729
1	Random2.2K-130	134591452	A	0.2917	0.3796	G	0.6566	0.4178	0.6729
1	snp23379-scaffold234-455981	25281125	G	0.4583	0.3704	A	0.6408	0.4234	1.438
1	snp33023-scaffold385-1499795	35679903	A	0.4583	0.3704	C	0.6408	0.4234	1.438
1	snp55643-scaffold863-250531	50438031	A	0.4583	0.3704	G	0.6408	0.4234	1.438
1	snp26915-scaffold285-70679	117862647	C	0.4583	0.3704	A	0.6408	0.4234	1.438
1	snp12616-scaffold1480-342600	47238651	A	0.125	0.1944	G	0.6366	0.425	0.5918
1	snp21806-scaffold214-723847	67648071	C	0.125	0.1944	A	0.6366	0.425	0.5918
1	snp46654-scaffold65-759307	104883367	A	0.125	0.1944	C	0.6366	0.425	0.5918
1	snp27162-scaffold29-910007	118845656	C	0.125	0.1944	A	0.6366	0.425	0.5918
1	snp37985-scaffold472-30882	21776055	A	0.25	0.3333	G	0.6286	0.4279	0.6667
1	snp21822-scaffold214-1448059	68389643	A	0.25	0.3333	G	0.6286	0.4279	0.6667
1	snp45808-scaffold629-55787	25652832	G	0.375	0.463	A	0.6147	0.433	0.696
1	snp39643-scaffold504-2788616	32218548	C	0.375	0.463	A	0.6147	0.433	0.696
1	snp45663-scaffold627-1813784	42527294	A	0.375	0.463	G	0.6147	0.433	0.696
1	snp26342-scaffold276-1578688	91481575	A	0.375	0.463	G	0.6147	0.433	0.696
1	snp8554-scaffold1309-382725	139582025	G	0.375	0.463	A	0.6147	0.433	0.696
1	snp21987-scaffold2163-261555	151117036	A	0.375	0.463	G	0.6147	0.433	0.696
1	snp19520-scaffold197-1358363	16830539	G	0.1667	0.2407	A	0.6135	0.4335	0.6308
1	snp46385-scaffold640-561516	24258799	A	0.1667	0.2407	G	0.6135	0.4335	0.6308
1	snp45678-scaffold627-2502886	43222479	A	0.1667	0.2407	G	0.6135	0.4335	0.6308
1	snp26495-scaffold276-8106894	98031155	G	0.1667	0.2407	A	0.6135	0.4335	0.6308
1	snp25551-scaffold263-1940514	111950316	A	0.1667	0.2407	G	0.6135	0.4335	0.6308
1	snp23040-scaffold230-2336253	132854651	A	0.1667	0.2407	G	0.6135	0.4335	0.6308
1	snp6723-scaffold1244-846446	148310403	G	0.1667	0.2407	A	0.6135	0.4335	0.6308
1	snp2814-scaffold1082-524695	415331	G	0.2083	0.287	A	0.6132	0.4336	0.6537
1	snp19291-scaffold1944-821436	4311226	G	0.2083	0.287	A	0.6132	0.4336	0.6537
1	snp52908-scaffold794-782739	28641342	A	0.2083	0.287	G	0.6132	0.4336	0.6537
1	snp30186-scaffold332-671107	100456200	A	0.2083	0.287	G	0.6132	0.4336	0.6537
1	snp27143-scaffold29-210732	118142843	A	0.2083	0.287	G	0.6132	0.4336	0.6537
1	snp37426-scaffold456-4265695	59323418	G	0.5417	0.4537	A	0.61	0.4348	1.423
1	snp21690-scaffold2121-333490	69233394	A	0.5417	0.4537	G	0.61	0.4348	1.423
1	snp37621-scaffold462-3192	73362608	A	0.5417	0.4537	G	0.61	0.4348	1.423
1	snp26389-scaffold276-3504723	93415460	G	0.5417	0.4537	A	0.61	0.4348	1.423
1	snp37576-scaffold46-3272178	152423873	G	0.5417	0.4537	A	0.61	0.4348	1.423
1	snp59383-scaffold979-533641	1472858	A	0.4167	0.3333	G	0.6006	0.4383	1.429
1	snp45710-scaffold627-3977406	44700317	G	0.4167	0.3333	A	0.6006	0.4383	1.429
1	snp48472-scaffold689-555583	86897921	A	0.4167	0.3333	G	0.6006	0.4383	1.429
1	snp58271-scaffold945-1355736	109452264	A	0.4167	0.3333	G	0.6006	0.4383	1.429
1	snp16933-scaffold177-135666	124023566	A	0.4167	0.3333	G	0.6006	0.4383	1.429
1	snp23411-scaffold235-143129	13282538	A	0.1667	0.1111	C	0.569	0.4507	1.6
1	snp48192-scaffold682-1437617	71922692	A	0.1667	0.1111	G	0.569	0.4507	1.6
1	snp47763-scaffold672-863564	82878435	A	0.1667	0.1111	G	0.569	0.4507	1.6
1	snp25849-scaffold266-3068370	124370469	G	0.1667	0.1111	A	0.569	0.4507	1.6
1	snp59394-scaffold979-1038507	1994962	A	0.375	0.2963	G	0.568	0.451	1.425
1	snp14443-scaffold1577-292579	4030858	A	0.375	0.2963	G	0.568	0.451	1.425
1	snp33021-scaffold385-1433984	35745570	A	0.375	0.2963	G	0.568	0.451	1.425
1	1_40382233_AF-PAKI	40382233	A	0.375	0.2963	G	0.568	0.451	1.425
1	snp37544-scaffold46-1948609	153745989	A	0.375	0.2963	G	0.568	0.451	1.425
1	snp45809-scaffold629-110496	25707994	A	0.3333	0.4167	G	0.5675	0.4513	0.7
1	snp52330-scaffold778-361557	29641780	G	0.3333	0.4167	A	0.5675	0.4513	0.7
1	snp45690-scaffold627-3017286	43739121	A	0.3333	0.4167	G	0.5675	0.4513	0.7
1	snp4159-scaffold113-1752396	54955529	G	0.3333	0.4167	A	0.5675	0.4513	0.7
1	snp24545-scaffold2495-409541	56299249	A	0.3333	0.4167	G	0.5675	0.4513	0.7
1	snp2281-scaffold1069-2305972	66371968	G	0.3333	0.4167	A	0.5675	0.4513	0.7
1	snp29548-scaffold320-1091953	149764529	A	0.3333	0.4167	G	0.5675	0.4513	0.7
1	snp59403-scaffold979-1385491	2342189	G	0.5	0.4167	A	0.5558	0.456	1.4
1	Random2.2K-13	8842614	A	0.5	0.4167	T	0.5558	0.456	1.4
1	snp38005-scaffold472-900891	22639513	A	0.5	0.4167	G	0.5558	0.456	1.4
1	snp45726-scaffold627-4652598	45379239	G	0.5	0.4167	A	0.5558	0.456	1.4
1	snp14138-scaffold1564-1053422	23024932	G	0.4167	0.5	A	0.546	0.46	0.7143
1	snp23386-scaffold234-746496	25572742	G	0.4167	0.5	A	0.546	0.46	0.7143
1	snp12613-scaffold1480-250179	47332650	G	0.4167	0.5	A	0.546	0.46	0.7143
1	GoatD01.039620	65620903	G	0.4167	0.5	A	0.546	0.46	0.7143
1	snp26473-scaffold276-7141017	97063520	A	0.4167	0.5	G	0.546	0.46	0.7143
1	snp25531-scaffold263-1103994	111063662	A	0.4167	0.5	G	0.546	0.46	0.7143
1	snp23021-scaffold230-1453526	133737751	A	0.4167	0.5	G	0.546	0.46	0.7143
1	snp59803-scaffold993-924278	156612798	G	0.4167	0.5	A	0.546	0.46	0.7143
1	snp2806-scaffold1082-191347	745961	A	0.3333	0.2593	C	0.5432	0.4611	1.429
1	snp44238-scaffold601-470512	6584302	A	0.3333	0.2593	G	0.5432	0.4611	1.429
1	snp29540-scaffold320-776697	150078563	G	0.3333	0.2593	A	0.5432	0.4611	1.429
1	snp37553-scaffold46-2307049	153388796	G	0.3333	0.2593	A	0.5432	0.4611	1.429
1	snp37996-scaffold472-514946	22261615	C	0.08333	0.1389	A	0.5402	0.4624	0.5636
1	snp3224-scaffold1097-191500	37369256	A	0.08333	0.1389	G	0.5402	0.4624	0.5636
1	snp55674-scaffold863-1541443	49140292	A	0.08333	0.1389	G	0.5402	0.4624	0.5636
1	snp2674-scaffold1077-361080	18918879	G	0.08333	0.0463	A	0.5364	0.4639	1.873
1	snp29543-scaffold320-888051	149967013	A	0.08333	0.0463	G	0.5364	0.4639	1.873
1	Random2.2K-145	150129185	A	0.08333	0.0463	G	0.5364	0.4639	1.873
1	snp53428-scaffold809-287996	157268892	A	0.08333	0.0463	C	0.5364	0.4639	1.873
1	snp45721-scaffold627-4439359	45164326	C	0.2083	0.1481	A	0.5317	0.4659	1.513
1	snp14116-scaffold1564-83916	24005696	A	0.2917	0.3704	G	0.5305	0.4664	0.7
1	snp36277-scaffold435-964120	76595944	G	0.2917	0.3704	A	0.5305	0.4664	0.7
1	snp40519-scaffold519-952455	78522449	G	0.2917	0.3704	A	0.5305	0.4664	0.7
1	snp6965-scaffold1257-239	104174879	G	0.2917	0.3704	A	0.5305	0.4664	0.7
1	snp46679-scaffold65-1781430	105911209	G	0.2917	0.3704	A	0.5305	0.4664	0.7
1	snp381-scaffold1009-543452	115308758	A	0.2917	0.3704	G	0.5305	0.4664	0.7
1	snp25854-scaffold266-3258613	124180025	A	0.2917	0.3704	C	0.5305	0.4664	0.7
1	snp22400-scaffold2210-257353	146136046	A	0.2917	0.3704	G	0.5305	0.4664	0.7
1	snp22401-scaffold2210-306723	146184948	A	0.2917	0.3704	G	0.5305	0.4664	0.7
1	snp53426-scaffold809-204770	157185801	A	0.2917	0.3704	G	0.5305	0.4664	0.7
1	snp55641-scaffold863-165511	50524009	A	0.2917	0.2222	G	0.527	0.4679	1.441
1	snp25527-scaffold263-933437	110893983	A	0.2917	0.2222	G	0.527	0.4679	1.441
1	snp12445-scaffold1474-348569	56975517	G	0.25	0.1852	A	0.5215	0.4702	1.467
1	snp37421-scaffold456-4033879	59555493	G	0.25	0.1852	A	0.5215	0.4702	1.467
1	GoatD01.053406	83012073	A	0.25	0.1852	G	0.5215	0.4702	1.467
1	snp11323-scaffold1409-700104	101294434	G	0.25	0.1852	A	0.5215	0.4702	1.467
1	snp36358-scaffold436-283934	147134672	A	0.25	0.1852	C	0.5215	0.4702	1.467
1	snp6707-scaffold1244-192932	148966329	A	0.25	0.1852	G	0.5215	0.4702	1.467
1	snp14099-scaffold1560-920888	47271	G	0.4583	0.3796	A	0.5095	0.4754	1.383
1	snp19284-scaffold1944-505899	4630009	G	0.4583	0.3796	A	0.5095	0.4754	1.383
1	snp44233-scaffold601-231840	6344651	A	0.4583	0.3796	G	0.5095	0.4754	1.383
1	snp52334-scaffold778-553965	29447533	G	0.4583	0.3796	A	0.5095	0.4754	1.383
1	snp26410-scaffold276-4475730	94392080	G	0.4583	0.3796	A	0.5095	0.4754	1.383
1	snp46642-scaffold65-317002	104433935	A	0.4583	0.3796	G	0.5095	0.4754	1.383
1	snp11820-scaffold1438-1013521	127718415	A	0.4583	0.3796	C	0.5095	0.4754	1.383
1	snp55178-scaffold848-270798	136824715	G	0.4583	0.3796	A	0.5095	0.4754	1.383
1	snp430-scaffold1010-836206	137931757	A	0.4583	0.3796	G	0.5095	0.4754	1.383
1	snp23413-scaffold235-207213	13347253	G	0.25	0.3241	A	0.5032	0.4781	0.6952
1	snp52892-scaffold794-54513	29369334	C	0.25	0.3241	A	0.5032	0.4781	0.6952
1	snp7894-scaffold1284-301596	48840674	C	0.25	0.3241	A	0.5032	0.4781	0.6952
1	snp21691-scaffold2121-364497	69264501	A	0.25	0.3241	G	0.5032	0.4781	0.6952
1	snp27414-scaffold292-256775	140972331	G	0.25	0.3241	A	0.5032	0.4781	0.6952
1	snp15717-scaffold1652-420742	28092577	G	0.125	0.1852	A	0.4943	0.482	0.6286
1	snp21330-scaffold2083-287431	143749941	G	0.125	0.1852	A	0.4943	0.482	0.6286
1	snp48423-scaffold688-18401	7745595	A	0.375	0.4537	G	0.4938	0.4822	0.7224
1	snp45671-scaffold627-2164837	42881260	G	0.375	0.4537	A	0.4938	0.4822	0.7224
1	snp37384-scaffold456-2552464	61036720	G	0.375	0.4537	A	0.4938	0.4822	0.7224
1	snp21700-scaffold2121-773915	69675342	G	0.375	0.4537	A	0.4938	0.4822	0.7224
1	snp48168-scaffold682-474324	72887778	G	0.375	0.4537	A	0.4938	0.4822	0.7224
1	snp40512-scaffold519-642765	78212977	C	0.375	0.4537	A	0.4938	0.4822	0.7224
1	snp26351-scaffold276-1973601	91878929	G	0.375	0.4537	A	0.4938	0.4822	0.7224
1	snp603-scaffold1017-295436	57597486	G	0.5417	0.463	A	0.4875	0.485	1.371
1	snp48215-scaffold682-2326080	71032143	A	0.5417	0.463	C	0.4875	0.485	1.371
1	snp48162-scaffold682-231884	73127143	G	0.5417	0.463	A	0.4875	0.485	1.371
1	snp46716-scaffold65-3473747	107602975	A	0.5417	0.463	G	0.4875	0.485	1.371
1	snp16953-scaffold177-1019885	123134772	G	0.5417	0.463	A	0.4875	0.485	1.371
1	snp27934-scaffold3-702322	143124704	G	0.5417	0.463	A	0.4875	0.485	1.371
1	snp47787-scaffold672-1943385	83961402	C	0.04167	0.08333	A	0.4869	0.4853	0.4783
1	snp26378-scaffold276-3082559	92992347	G	0.04167	0.08333	A	0.4869	0.4853	0.4783
1	snp59388-scaffold979-752980	1690477	G	0.2083	0.2778	A	0.486	0.4857	0.6842
1	snp16376-scaffold1727-226746	13963234	A	0.2083	0.2778	G	0.486	0.4857	0.6842
1	snp43703-scaffold586-87155	31104168	G	0.2083	0.2778	A	0.486	0.4857	0.6842
1	Random2.2K-64	59096342	A	0.2083	0.2778	G	0.486	0.4857	0.6842
1	snp59801-scaffold993-861410	156549080	A	0.2083	0.2778	G	0.486	0.4857	0.6842
1	snp20575-scaffold2027-167610	5942841	G	0.1667	0.2315	A	0.4812	0.4879	0.664
1	snp42362-scaffold559-968122	11061548	A	0.1667	0.2315	G	0.4812	0.4879	0.664
1	snp12448-scaffold1474-483252	56841317	G	0.1667	0.2315	A	0.4812	0.4879	0.664
1	snp37415-scaffold456-3792662	59794887	G	0.1667	0.2315	A	0.4812	0.4879	0.664
1	snp26418-scaffold276-4832968	94746690	A	0.1667	0.2315	G	0.4812	0.4879	0.664
1	snp33062-scaffold385-3337638	33838037	A	0.4167	0.3426	G	0.4699	0.493	1.371
1	snp26348-scaffold276-1851205	91756049	G	0.4167	0.3426	A	0.4699	0.493	1.371
1	snp26522-scaffold276-9305132	99227577	G	0.4167	0.3426	A	0.4699	0.493	1.371
1	snp40270-scaffold514-63194	141294910	G	0.4167	0.3426	A	0.4699	0.493	1.371
1	snp40273-scaffold514-201070	141433682	A	0.4167	0.3426	G	0.4699	0.493	1.371
1	snp27919-scaffold3-64263	142505324	A	0.4167	0.3426	C	0.4699	0.493	1.371
1	snp14091-scaffold1560-581464	41590174	A	0.3333	0.4074	G	0.4513	0.5017	0.7273
1	snp37441-scaffold456-4943717	58645840	A	0.3333	0.4074	G	0.4513	0.5017	0.7273
1	snp40287-scaffold514-811759	142035966	A	0.3333	0.4074	G	0.4513	0.5017	0.7273
1	snp55836-scaffold867-124680	9313941	A	0.5	0.4259	C	0.4374	0.5084	1.348
1	snp2680-scaffold1077-583962	18694091	G	0.5	0.4259	A	0.4374	0.5084	1.348
1	snp46374-scaffold640-108253	24717248	A	0.5	0.4259	G	0.4374	0.5084	1.348
1	snp45659-scaffold627-1649120	42360248	A	0.5	0.4259	C	0.4374	0.5084	1.348
1	snp36276-scaffold435-924598	76635763	G	0.5	0.4259	A	0.4374	0.5084	1.348
1	snp6733-scaffold1244-1262410	147888174	G	0.5	0.4259	A	0.4374	0.5084	1.348
1	snp15435-scaffold1636-267485	12860739	G	0.375	0.3056	A	0.4365	0.5088	1.364
1	snp14190-scaffold1568-31770	52553074	A	0.375	0.3056	G	0.4365	0.5088	1.364
1	snp4169-scaffold113-2133527	55341198	G	0.375	0.3056	A	0.4365	0.5088	1.364
1	snp23025-scaffold230-1619120	133572464	G	0.375	0.3056	A	0.4365	0.5088	1.364
1	snp48951-scaffold699-379628	135766400	G	0.375	0.3056	A	0.4365	0.5088	1.364
1	snp21325-scaffold2083-99495	143562895	G	0.375	0.3056	A	0.4365	0.5088	1.364
1	snp15152-scaffold1619-113135	146795979	G	0.375	0.3056	A	0.4365	0.5088	1.364
1	snp20578-scaffold2027-301629	5807697	A	0.4167	0.4907	G	0.4319	0.5111	0.7412
1	snp45679-scaffold627-2544444	43264436	A	0.4167	0.4907	G	0.4319	0.5111	0.7412
1	snp12634-scaffold1480-1070260	46504863	C	0.4167	0.4907	A	0.4319	0.5111	0.7412
1	snp48197-scaffold682-1626541	71734212	A	0.4167	0.4907	C	0.4319	0.5111	0.7412
1	snp37627-scaffold462-241406	73599757	G	0.4167	0.4907	A	0.4319	0.5111	0.7412
1	snp37573-scaffold46-3129276	152567105	G	0.4167	0.4907	A	0.4319	0.5111	0.7412
1	snp20584-scaffold2027-560960	5547756	A	0.2917	0.3611	G	0.4171	0.5184	0.7285
1	snp3230-scaffold1097-447671	37611484	G	0.2917	0.3611	A	0.4171	0.5184	0.7285
1	snp26464-scaffold276-6780671	96701692	A	0.2917	0.3611	G	0.4171	0.5184	0.7285
1	snp26482-scaffold276-7552428	97475669	G	0.2917	0.3611	A	0.4171	0.5184	0.7285
1	snp3435-scaffold1105-707911	130113992	G	0.2917	0.3611	A	0.4171	0.5184	0.7285
1	snp4156-scaffold113-1613619	54814006	G	0.125	0.08333	A	0.4125	0.5207	1.571
1	snp58275-scaffold945-1534155	109625403	A	0.125	0.08333	C	0.4125	0.5207	1.571
1	snp26946-scaffold285-1551825	116381966	A	0.125	0.08333	C	0.4125	0.5207	1.571
1	snp45810-scaffold629-158409	25755690	A	0.3333	0.2685	G	0.4089	0.5225	1.362
1	snp15718-scaffold1652-461678	28051500	G	0.3333	0.2685	A	0.4089	0.5225	1.362
1	snp39639-scaffold504-2640144	32070418	G	0.3333	0.2685	A	0.4089	0.5225	1.362
1	snp8563-scaffold1309-746299	139216743	A	0.3333	0.2685	G	0.4089	0.5225	1.362
1	snp48535-scaffold689-3115595	89463514	A	0.08333	0.1296	C	0.3951	0.5296	0.6104
1	snp23567-scaffold2379-87684	102596487	G	0.08333	0.1296	A	0.3951	0.5296	0.6104
1	snp20586-scaffold2027-649711	5460626	G	0.4583	0.3889	A	0.3941	0.5302	1.33
1	snp56452-scaffold889-149700	19429813	A	0.4583	0.3889	G	0.3941	0.5302	1.33
1	snp52325-scaffold778-134244	29872322	G	0.4583	0.3889	A	0.3941	0.5302	1.33
1	snp45672-scaffold627-2226012	42943225	A	0.4583	0.3889	G	0.3941	0.5302	1.33
1	snp44262-scaffold602-280384	52848242	C	0.4583	0.3889	A	0.3941	0.5302	1.33
1	snp44261-scaffold602-243239	52885658	A	0.4583	0.3889	C	0.3941	0.5302	1.33
1	snp2255-scaffold1069-1127603	65189519	A	0.4583	0.3889	G	0.3941	0.5302	1.33
1	snp48185-scaffold682-1158036	72202437	C	0.4583	0.3889	A	0.3941	0.5302	1.33
1	snp48516-scaffold689-2371207	88714498	G	0.4583	0.3889	A	0.3941	0.5302	1.33
1	snp26381-scaffold276-3223117	93134172	A	0.4583	0.3889	G	0.3941	0.5302	1.33
1	snp26415-scaffold276-4684324	94598872	G	0.4583	0.3889	A	0.3941	0.5302	1.33
1	snp27171-scaffold29-1255160	119193521	G	0.4583	0.3889	A	0.3941	0.5302	1.33
1	snp42350-scaffold559-452798	10562733	G	0.25	0.3148	A	0.3906	0.532	0.7255
1	snp2705-scaffold1077-1700112	17569339	G	0.25	0.3148	A	0.3906	0.532	0.7255
1	snp56471-scaffold889-925406	20208352	G	0.25	0.3148	A	0.3906	0.532	0.7255
1	snp33003-scaffold385-690333	36485405	C	0.25	0.3148	A	0.3906	0.532	0.7255
1	snp24541-scaffold2495-268799	56440284	G	0.25	0.3148	A	0.3906	0.532	0.7255
1	snp26349-scaffold276-1889858	91794697	C	0.25	0.3148	A	0.3906	0.532	0.7255
1	snp36369-scaffold436-721195	147571154	A	0.25	0.3148	G	0.3906	0.532	0.7255
1	snp37508-scaffold46-451913	155231686	G	0.25	0.3148	A	0.3906	0.532	0.7255
1	snp17081-scaffold1783-272495	7454440	G	0.2917	0.2315	A	0.3873	0.5337	1.367
1	snp56467-scaffold889-738170	20022442	A	0.2917	0.2315	G	0.3873	0.5337	1.367
1	snp12625-scaffold1480-714592	46861271	A	0.2917	0.2315	G	0.3873	0.5337	1.367
1	snp48437-scaffold688-574595	8307924	A	0.375	0.4444	G	0.386	0.5344	0.75
1	snp33005-scaffold385-771360	36402633	G	0.375	0.4444	A	0.386	0.5344	0.75
1	snp54661-scaffold835-1131537	38472544	A	0.375	0.4444	G	0.386	0.5344	0.75
1	snp44267-scaffold602-503031	52623696	A	0.375	0.4444	G	0.386	0.5344	0.75
1	snp26343-scaffold276-1610853	91513077	G	0.375	0.4444	A	0.386	0.5344	0.75
1	snp26438-scaffold276-5712672	95629099	G	0.375	0.4444	A	0.386	0.5344	0.75
1	snp23001-scaffold230-498310	134684117	G	0.375	0.4444	A	0.386	0.5344	0.75
1	snp12150-scaffold145-767791	151473795	G	0.375	0.4444	A	0.386	0.5344	0.75
1	snp2803-scaffold1082-50965	886848	A	0.5417	0.4722	C	0.3791	0.5381	1.321
1	snp15926-scaffold1670-99541	11281018	A	0.5417	0.4722	G	0.3791	0.5381	1.321
1	snp2859-scaffold1084-135238	12311515	A	0.4583	0.5278	G	0.3791	0.5381	0.7571
1	snp2857-scaffold1084-51902	12394378	A	0.5417	0.4722	G	0.3791	0.5381	1.321
1	snp32994-scaffold385-249047	36928989	G	0.5417	0.4722	A	0.3791	0.5381	1.321
1	snp45627-scaffold627-159880	39794053	G	0.5417	0.4722	A	0.3791	0.5381	1.321
1	snp45728-scaffold627-4739725	45469437	C	0.5417	0.4722	A	0.3791	0.5381	1.321
1	snp14211-scaffold1568-1025325	51555055	C	0.5417	0.4722	A	0.3791	0.5381	1.321
1	snp4150-scaffold113-1388264	54585286	A	0.5417	0.4722	G	0.3791	0.5381	1.321
1	snp48477-scaffold689-766883	87106738	C	0.5417	0.4722	A	0.3791	0.5381	1.321
1	snp48946-scaffold699-196577	135947715	A	0.5417	0.4722	C	0.3791	0.5381	1.321
1	snp23451-scaffold236-497594	114285701	A	0.1667	0.1204	G	0.3751	0.5402	1.462
1	snp23065-scaffold230-3508504	131675988	A	0.1667	0.1204	C	0.3751	0.5402	1.462
1	snp59782-scaffold993-90389	155775871	A	0.1667	0.1204	G	0.3751	0.5402	1.462
1	snp59373-scaffold979-126197	1064316	G	0.25	0.1944	A	0.3725	0.5417	1.381
1	1_3191804_RH-map	3191804	G	0.25	0.1944	A	0.3725	0.5417	1.381
1	snp14098-scaffold1560-872326	41882235	A	0.25	0.1944	G	0.3725	0.5417	1.381
1	snp21694-scaffold2121-491368	69391863	G	0.25	0.1944	A	0.3725	0.5417	1.381
1	snp27938-scaffold3-901693	143324182	A	0.25	0.1944	G	0.3725	0.5417	1.381
1	snp36311-scaffold435-2421046	75124168	G	0.2083	0.2685	A	0.3719	0.5419	0.7169
1	snp25787-scaffold266-321974	127119577	A	0.2083	0.2685	G	0.3719	0.5419	0.7169
1	snp23370-scaffold234-134373	24959442	A	0.2083	0.1574	G	0.3667	0.5448	1.409
1	snp11789-scaffold1437-413841	26739201	C	0.125	0.1759	A	0.3667	0.5448	0.6692
1	snp39642-scaffold504-2756179	32185936	A	0.125	0.1759	G	0.3667	0.5448	0.6692
1	snp27909-scaffold2996-56754	50722301	A	0.125	0.1759	G	0.3667	0.5448	0.6692
1	snp6992-scaffold1257-1260144	102914890	G	0.2083	0.1574	A	0.3667	0.5448	1.409
1	snp6973-scaffold1257-422119	103757944	A	0.2083	0.1574	G	0.3667	0.5448	1.409
1	snp58242-scaffold945-43439	108127105	G	0.125	0.1759	A	0.3667	0.5448	0.6692
1	snp25511-scaffold263-157820	110117679	G	0.2083	0.1574	A	0.3667	0.5448	1.409
1	snp25520-scaffold263-596556	110559332	C	0.2083	0.1574	A	0.3667	0.5448	1.409
1	snp25805-scaffold266-1104912	126336392	A	0.125	0.1759	G	0.3667	0.5448	0.6692
1	snp36366-scaffold436-588906	147439114	A	0.125	0.1759	C	0.3667	0.5448	0.6692
1	snp29546-scaffold320-1004575	149849592	A	0.125	0.1759	G	0.3667	0.5448	0.6692
1	snp39634-scaffold504-2348770	31780687	A	0.1667	0.2222	G	0.3626	0.547	0.7
1	snp26943-scaffold285-1406640	116527022	A	0.1667	0.2222	G	0.3626	0.547	0.7
1	1_3668994_RH-map	3668994	G	0.4167	0.3519	A	0.3565	0.5505	1.316
1	snp37419-scaffold456-3966780	59622861	G	0.4167	0.3519	A	0.3565	0.5505	1.316
1	snp48190-scaffold682-1353530	72006567	A	0.4167	0.3519	G	0.3565	0.5505	1.316
1	snp8549-scaffold1309-118890	139845521	A	0.4167	0.3519	G	0.3565	0.5505	1.316
1	snp20587-scaffold2027-679919	5432216	A	0.3333	0.3981	C	0.3479	0.5553	0.7558
1	snp45653-scaffold627-1417201	42124959	G	0.3333	0.3981	A	0.3479	0.5553	0.7558
1	snp37391-scaffold456-2845437	60744409	G	0.3333	0.3981	A	0.3479	0.5553	0.7558
1	snp21794-scaffold214-98624	66929430	A	0.3333	0.3981	G	0.3479	0.5553	0.7558
1	snp40510-scaffold519-525822	78095314	G	0.3333	0.3981	A	0.3479	0.5553	0.7558
1	snp6721-scaffold1244-775587	148380537	A	0.3333	0.3981	G	0.3479	0.5553	0.7558
1	snp29523-scaffold320-2953	150856109	G	0.3333	0.3981	A	0.3479	0.5553	0.7558
1	snp37503-scaffold46-218519	155464693	A	0.3333	0.3981	G	0.3479	0.5553	0.7558
1	snp56460-scaffold889-430556	19711896	A	0.5	0.4352	C	0.3337	0.5635	1.298
1	snp14120-scaffold1564-254458	23823245	A	0.5	0.4352	G	0.3337	0.5635	1.298
1	snp21802-scaffold214-467971	67392726	C	0.5	0.4352	A	0.3337	0.5635	1.298
1	snp36273-scaffold435-778554	76791560	G	0.5	0.4352	A	0.3337	0.5635	1.298
1	snp47755-scaffold672-469199	82481926	A	0.5	0.4352	G	0.3337	0.5635	1.298
1	snp48487-scaffold689-1191294	87530249	A	0.5	0.4352	C	0.3337	0.5635	1.298
1	snp27936-scaffold3-789490	143210901	A	0.5	0.4352	G	0.3337	0.5635	1.298
1	snp17080-scaffold1783-241862	7485263	A	0.4167	0.4815	C	0.3312	0.565	0.7692
1	snp48433-scaffold688-431723	8164861	A	0.4167	0.4815	G	0.3312	0.565	0.7692
1	snp19516-scaffold197-1195120	16665610	A	0.4167	0.4815	G	0.3312	0.565	0.7692
1	snp23369-scaffold234-104736	24929758	G	0.4167	0.4815	A	0.3312	0.565	0.7692
1	snp14092-scaffold1560-614162	41622945	G	0.4167	0.4815	A	0.3312	0.565	0.7692
1	snp12441-scaffold1474-163936	57157818	A	0.4167	0.4815	G	0.3312	0.565	0.7692
1	snp37401-scaffold456-3236271	60353585	C	0.4167	0.4815	A	0.3312	0.565	0.7692
1	snp32691-scaffold377-286448	86043145	A	0.4167	0.4815	C	0.3312	0.565	0.7692
1	snp16940-scaffold177-446152	123709920	G	0.4167	0.4815	A	0.3312	0.565	0.7692
1	snp3423-scaffold1105-122085	130700297	G	0.4167	0.4815	A	0.3312	0.565	0.7692
1	snp37989-scaffold472-221261	21965584	A	0.375	0.3148	G	0.3238	0.5693	1.306
1	snp15724-scaffold1652-714543	27793333	G	0.375	0.3148	A	0.3238	0.5693	1.306
1	snp33051-scaffold385-2829526	34344499	G	0.375	0.3148	A	0.3238	0.5693	1.306
1	snp45718-scaffold627-4317591	45044651	A	0.375	0.3148	G	0.3238	0.5693	1.306
1	snp26471-scaffold276-7075584	96997427	A	0.375	0.3148	G	0.3238	0.5693	1.306
1	snp27417-scaffold292-387255	140843053	A	0.375	0.3148	G	0.3238	0.5693	1.306
1	snp27939-scaffold3-972476	143394463	G	0.375	0.3148	A	0.3238	0.5693	1.306
1	snp55654-scaffold863-700639	49988259	A	0.2917	0.3519	C	0.3166	0.5737	0.7585
1	snp37443-scaffold456-5028201	58560320	G	0.2917	0.3519	A	0.3166	0.5737	0.7585
1	snp37396-scaffold456-3064385	60526698	G	0.2917	0.3519	A	0.3166	0.5737	0.7585
1	snp48526-scaffold689-2789880	89136936	G	0.2917	0.3519	A	0.3166	0.5737	0.7585
1	snp26486-scaffold276-7747380	97671099	G	0.2917	0.3519	A	0.3166	0.5737	0.7585
1	snp27159-scaffold29-777456	118712082	A	0.2917	0.3519	C	0.3166	0.5737	0.7585
1	snp21992-scaffold2163-444865	151313160	G	0.2917	0.3519	A	0.3166	0.5737	0.7585
1	snp15727-scaffold1652-840804	27667084	A	0.3333	0.2778	G	0.2956	0.5866	1.3
1	snp32993-scaffold385-211213	36966695	A	0.3333	0.2778	G	0.2956	0.5866	1.3
1	snp32706-scaffold377-968493	85355276	G	0.3333	0.2778	A	0.2956	0.5866	1.3
1	snp48515-scaffold689-2312729	88648508	G	0.3333	0.2778	A	0.2956	0.5866	1.3
1	snp27178-scaffold29-1545928	119482417	G	0.3333	0.2778	A	0.2956	0.5866	1.3
1	snp50718-scaffold731-259932	37974563	A	0.4583	0.3981	G	0.2942	0.5875	1.279
1	snp4148-scaffold113-1305871	54502712	A	0.4583	0.3981	G	0.2942	0.5875	1.279
1	snp46673-scaffold65-1524596	105651989	A	0.4583	0.3981	G	0.2942	0.5875	1.279
1	snp3432-scaffold1105-536012	130287224	A	0.4583	0.3981	G	0.2942	0.5875	1.279
1	snp48943-scaffold699-80345	136064580	G	0.4583	0.3981	A	0.2942	0.5875	1.279
1	snp59393-scaffold979-973155	1930088	A	0.375	0.4352	G	0.2912	0.5895	0.7787
1	snp55854-scaffold868-519038	3207812	A	0.25	0.3056	G	0.2911	0.5895	0.7576
1	snp20576-scaffold2027-203036	5907279	A	0.375	0.4352	G	0.2912	0.5895	0.7787
1	snp2856-scaffold1084-650	12446791	C	0.375	0.4352	A	0.2912	0.5895	0.7787
1	snp23385-scaffold234-683659	25509749	A	0.375	0.4352	C	0.2912	0.5895	0.7787
1	snp45707-scaffold627-3857990	44580536	A	0.375	0.4352	G	0.2912	0.5895	0.7787
1	snp55667-scaffold863-1282061	49402905	G	0.25	0.3056	A	0.2911	0.5895	0.7576
1	snp598-scaffold1017-103239	57786867	G	0.375	0.4352	A	0.2912	0.5895	0.7787
1	snp35152-scaffold4205-16551	58156502	A	0.25	0.3056	G	0.2911	0.5895	0.7576
1	snp28566-scaffold306-390300	64114373	G	0.375	0.4352	A	0.2912	0.5895	0.7787
1	snp48508-scaffold689-2022756	88356720	C	0.375	0.4352	A	0.2912	0.5895	0.7787
1	snp25839-scaffold266-2649633	124789007	G	0.25	0.3056	A	0.2911	0.5895	0.7576
1	snp59799-scaffold993-788371	156475240	A	0.25	0.3056	G	0.2911	0.5895	0.7576
1	snp23394-scaffold2342-28469	2386949	G	0.5417	0.4815	A	0.2846	0.5937	1.273
1	snp37387-scaffold456-2675775	60913576	A	0.5417	0.4815	G	0.2846	0.5937	1.273
1	snp36328-scaffold435-3155489	74388558	A	0.4583	0.5185	G	0.2846	0.5937	0.7857
1	snp26404-scaffold276-4201627	94115584	A	0.5417	0.4815	G	0.2846	0.5937	1.273
1	snp11316-scaffold1409-409506	101588073	G	0.5417	0.4815	A	0.2846	0.5937	1.273
1	snp16779-scaffold1758-205448	102094214	A	0.4583	0.5185	G	0.2846	0.5937	0.7857
1	snp27218-scaffold29-3280908	121246295	G	0.5417	0.4815	A	0.2846	0.5937	1.273
1	snp29557-scaffold320-1418484	149439377	C	0.5417	0.4815	A	0.2846	0.5937	1.273
1	snp33054-scaffold385-2980717	34193175	A	0.2917	0.2407	G	0.2716	0.6023	1.299
1	snp33024-scaffold385-1532619	35647014	G	0.2917	0.2407	A	0.2716	0.6023	1.299
1	snp54659-scaffold835-1054919	38552209	C	0.2917	0.2407	A	0.2716	0.6023	1.299
1	snp12624-scaffold1480-684673	46889973	A	0.2083	0.2593	G	0.2716	0.6023	0.7519
1	snp4145-scaffold113-1198427	54393770	A	0.2083	0.2593	G	0.2716	0.6023	0.7519
1	snp37350-scaffold456-1087687	62507128	A	0.2083	0.2593	G	0.2716	0.6023	0.7519
1	snp13277-scaffold1510-127503	81478348	A	0.2917	0.2407	G	0.2716	0.6023	1.299
1	snp26322-scaffold276-718530	90613037	A	0.2083	0.2593	G	0.2716	0.6023	0.7519
1	snp25512-scaffold263-195674	110155473	A	0.2917	0.2407	G	0.2716	0.6023	1.299
1	snp42363-scaffold559-1010347	11103709	G	0.08333	0.1204	A	0.2674	0.6051	0.6643
1	snp50726-scaffold731-622699	38343797	G	0.08333	0.1204	A	0.2674	0.6051	0.6643
1	snp7893-scaffold1284-251090	48790110	A	0.08333	0.1204	G	0.2674	0.6051	0.6643
1	snp28570-scaffold306-513203	63990873	A	0.08333	0.1204	G	0.2674	0.6051	0.6643
1	snp27424-scaffold292-719639	140502732	G	0.08333	0.1204	A	0.2674	0.6051	0.6643
1	Random2.2K-12	8129604	A	0.08333	0.05556	G	0.2661	0.6059	1.545
1	snp46644-scaffold65-387565	104506940	A	0.08333	0.05556	G	0.2661	0.6059	1.545
1	Random2.2K-136	140986624	A	0.08333	0.05556	G	0.2661	0.6059	1.545
1	snp55866-scaffold868-1036388	2691960	G	0.4167	0.3611	A	0.2597	0.6104	1.264
1	snp54647-scaffold835-428812	39180904	A	0.4167	0.3611	G	0.2597	0.6104	1.264
1	snp4170-scaffold113-2177643	55386065	A	0.4167	0.3611	G	0.2597	0.6104	1.264
1	snp47772-scaffold672-1322106	83339114	C	0.4167	0.3611	A	0.2597	0.6104	1.264
1	snp26316-scaffold276-438733	90330182	A	0.4167	0.3611	G	0.2597	0.6104	1.264
1	snp11326-scaffold1409-832959	101158863	A	0.4167	0.3611	C	0.2597	0.6104	1.264
1	snp25526-scaffold263-887499	110851415	A	0.4167	0.3611	G	0.2597	0.6104	1.264
1	snp3426-scaffold1105-250296	130572253	A	0.4167	0.3611	G	0.2597	0.6104	1.264
1	snp55644-scaffold863-288838	50399829	A	0.1667	0.213	C	0.2587	0.611	0.7391
1	snp26328-scaffold276-989859	90888912	G	0.1667	0.213	A	0.2587	0.611	0.7391
1	snp428-scaffold1010-716959	137811059	A	0.1667	0.213	G	0.2587	0.611	0.7391
1	snp27413-scaffold292-211151	141017992	A	0.1667	0.213	G	0.2587	0.611	0.7391
1	snp37557-scaffold46-2475862	153217991	A	0.1667	0.213	G	0.2587	0.611	0.7391
1	snp15732-scaffold1652-1076324	27430949	A	0.3333	0.3889	G	0.2576	0.6118	0.7857
1	snp15720-scaffold1652-548964	27959936	A	0.3333	0.3889	G	0.2576	0.6118	0.7857
1	snp52895-scaffold794-206143	29215809	A	0.3333	0.3889	G	0.2576	0.6118	0.7857
1	snp39621-scaffold504-1771923	31200246	G	0.3333	0.3889	A	0.2576	0.6118	0.7857
1	snp26387-scaffold276-3432545	93343467	G	0.3333	0.3889	A	0.2576	0.6118	0.7857
1	snp26510-scaffold276-8787659	98714199	G	0.3333	0.3889	A	0.2576	0.6118	0.7857
1	snp27170-scaffold29-1216423	119156679	G	0.3333	0.3889	A	0.2576	0.6118	0.7857
1	snp25838-scaffold266-2601542	124836595	G	0.3333	0.3889	A	0.2576	0.6118	0.7857
1	snp48177-scaffold682-845390	72515827	G	0.125	0.1667	A	0.2548	0.6137	0.7143
1	snp11319-scaffold1409-535534	101459994	G	0.125	0.1667	A	0.2548	0.6137	0.7143
1	snp6981-scaffold1257-734324	103443466	A	0.125	0.1667	G	0.2548	0.6137	0.7143
1	snp16942-scaffold177-521948	123632639	G	0.125	0.1667	A	0.2548	0.6137	0.7143
1	snp3458-scaffold1105-1828433	128993746	G	0.125	0.1667	A	0.2548	0.6137	0.7143
1	snp6718-scaffold1244-678546	148478665	G	0.125	0.1667	A	0.2548	0.6137	0.7143
1	snp33048-scaffold385-2683606	34488831	G	0.25	0.2037	A	0.2518	0.6158	1.303
1	snp14194-scaffold1568-262225	52323147	A	0.25	0.2037	G	0.2518	0.6158	1.303
1	snp24546-scaffold2495-439285	56269055	A	0.25	0.2037	G	0.2518	0.6158	1.303
1	snp21826-scaffold214-1591369	68532846	A	0.25	0.2037	C	0.2518	0.6158	1.303
1	snp32729-scaffold377-2002407	84320980	A	0.25	0.2037	G	0.2518	0.6158	1.303
1	snp46700-scaffold65-2777729	106906595	A	0.25	0.2037	G	0.2518	0.6158	1.303
1	snp58263-scaffold945-1017242	109106705	G	0.25	0.2037	A	0.2518	0.6158	1.303
1	snp3449-scaffold1105-1467940	129356087	G	0.25	0.2037	A	0.2518	0.6158	1.303
1	snp55860-scaffold868-758549	2969339	G	0.5	0.4444	A	0.2444	0.621	1.25
1	snp23412-scaffold235-175013	13314796	A	0.5	0.4444	G	0.2444	0.621	1.25
1	snp16378-scaffold1727-347460	14089551	G	0.5	0.4444	A	0.2444	0.621	1.25
1	snp15726-scaffold1652-791798	27716205	A	0.5	0.4444	G	0.2444	0.621	1.25
1	snp3220-scaffold1097-27705	37206100	A	0.5	0.4444	G	0.2444	0.621	1.25
1	snp45720-scaffold627-4403089	45127830	A	0.5	0.4444	G	0.2444	0.621	1.25
1	snp45741-scaffold627-5418543	46151442	A	0.5	0.4444	G	0.2444	0.621	1.25
1	snp45743-scaffold627-5489862	46223584	G	0.5	0.4444	A	0.2444	0.621	1.25
1	snp596-scaffold1017-28745	57862262	G	0.5	0.4444	A	0.2444	0.621	1.25
1	snp36268-scaffold435-561994	77007576	C	0.5	0.4444	A	0.2444	0.621	1.25
1	snp26332-scaffold276-1140768	91039777	G	0.5	0.4444	A	0.2444	0.621	1.25
1	snp30173-scaffold332-149036	100982156	G	0.5	0.4444	A	0.2444	0.621	1.25
1	snp30171-scaffold332-65209	101065184	A	0.5	0.4444	G	0.2444	0.621	1.25
1	snp14446-scaffold1577-437027	4176907	G	0.4167	0.4722	A	0.2438	0.6215	0.7983
1	snp8467-scaffold1307-32102	10020932	A	0.4167	0.4722	G	0.2438	0.6215	0.7983
1	snp29441-scaffold3180-133307	17415537	A	0.4167	0.4722	C	0.2438	0.6215	0.7983
1	snp48326-scaffold686-148419	48368391	G	0.4167	0.4722	A	0.2438	0.6215	0.7983
1	snp14196-scaffold1568-335289	52250097	A	0.4167	0.4722	G	0.2438	0.6215	0.7983
1	snp21698-scaffold2121-711964	69613576	A	0.4167	0.4722	G	0.2438	0.6215	0.7983
1	snp27418-scaffold292-458070	140763357	A	0.4167	0.4722	G	0.2438	0.6215	0.7983
1	snp37525-scaffold46-1144834	154531335	A	0.4167	0.4722	G	0.2438	0.6215	0.7983
1	snp23367-scaffold234-14290	24840552	A	0.2083	0.1667	G	0.2369	0.6264	1.316
1	snp39628-scaffold504-2044373	31475731	C	0.2083	0.1667	A	0.2369	0.6264	1.316
1	snp45644-scaffold627-1035362	40666859	G	0.2083	0.1667	A	0.2369	0.6264	1.316
1	snp16950-scaffold177-869780	123284237	G	0.2083	0.1667	A	0.2369	0.6264	1.316
1	snp15433-scaffold1636-201423	12928354	A	0.125	0.09259	G	0.2323	0.6298	1.4
1	snp16374-scaffold1727-165015	13899660	G	0.2917	0.3426	A	0.2292	0.6321	0.7901
1	snp32996-scaffold385-335028	36842054	C	0.375	0.3241	A	0.2292	0.6321	1.251
1	snp36280-scaffold435-1091169	76469291	G	0.2917	0.3426	A	0.2292	0.6321	0.7901
1	snp32696-scaffold377-530544	85794880	G	0.375	0.3241	A	0.2292	0.6321	1.251
1	snp30175-scaffold332-242146	100888418	G	0.2917	0.3426	A	0.2292	0.6321	0.7901
1	snp22998-scaffold230-350697	134832638	A	0.2917	0.3426	G	0.2292	0.6321	0.7901
1	snp40293-scaffold514-1068053	142289169	G	0.2917	0.3426	A	0.2292	0.6321	0.7901
1	snp39640-scaffold504-2674710	32104190	A	0.1667	0.1296	G	0.2287	0.6325	1.343
1	snp33016-scaffold385-1248224	35928096	A	0.1667	0.1296	G	0.2287	0.6325	1.343
1	snp37388-scaffold456-2751438	60837934	G	0.1667	0.1296	A	0.2287	0.6325	1.343
1	snp32717-scaffold377-1514402	84806521	A	0.1667	0.1296	C	0.2287	0.6325	1.343
1	snp26517-scaffold276-9069421	98992253	C	0.1667	0.1296	A	0.2287	0.6325	1.343
1	snp25797-scaffold266-743861	126696327	A	0.1667	0.1296	G	0.2287	0.6325	1.343
1	snp59786-scaffold993-253086	155936546	G	0.1667	0.1296	A	0.2287	0.6325	1.343
1	snp55837-scaffold867-158233	9347664	A	0.375	0.4259	G	0.2095	0.6471	0.8087
1	snp29443-scaffold3180-212691	17334849	G	0.4583	0.4074	A	0.2095	0.6471	1.231
1	1_20660990_AF-PAKI	20660990	A	0.4583	0.4074	G	0.2095	0.6471	1.231
1	snp37988-scaffold472-190386	21934836	G	0.4583	0.4074	A	0.2095	0.6471	1.231
1	snp45697-scaffold627-3285484	44006897	A	0.375	0.4259	G	0.2095	0.6471	0.8087
1	snp40557-scaffold519-2601256	80175337	G	0.375	0.4259	A	0.2095	0.6471	0.8087
1	snp26472-scaffold276-7110350	97032543	G	0.4583	0.4074	A	0.2095	0.6471	1.231
1	snp25884-scaffold2670-35572	102349009	A	0.4583	0.4074	G	0.2095	0.6471	1.231
1	snp6970-scaffold1257-270846	103907140	A	0.375	0.4259	G	0.2095	0.6471	0.8087
1	snp36356-scaffold436-187327	147038064	A	0.375	0.4259	G	0.2095	0.6471	0.8087
1	snp44252-scaffold601-1187060	7290562	G	0.25	0.2963	A	0.2053	0.6505	0.7917
1	snp8469-scaffold1307-115620	9938053	A	0.25	0.2963	G	0.2053	0.6505	0.7917
1	snp56455-scaffold889-252848	19533214	G	0.25	0.2963	A	0.2053	0.6505	0.7917
1	snp58255-scaffold945-612558	108698026	G	0.25	0.2963	A	0.2053	0.6505	0.7917
1	snp8551-scaffold1309-199517	139765433	G	0.25	0.2963	A	0.2053	0.6505	0.7917
1	snp59170-scaffold971-266429	144694701	C	0.25	0.2963	A	0.2053	0.6505	0.7917
1	snp59192-scaffold971-1374482	145806577	G	0.25	0.2963	A	0.2053	0.6505	0.7917
1	snp37577-scaffold46-3301826	152393440	A	0.25	0.2963	G	0.2053	0.6505	0.7917
1	snp20592-scaffold2027-926205	5184119	G	0.4583	0.5093	A	0.2037	0.6517	0.8154
1	snp46382-scaffold640-457655	24363513	G	0.4583	0.5093	A	0.2037	0.6517	0.8154
1	snp14223-scaffold1568-1502396	51077800	A	0.4583	0.5093	G	0.2037	0.6517	0.8154
1	snp37344-scaffold456-843897	62751446	G	0.5417	0.4907	A	0.2037	0.6517	1.226
1	snp26353-scaffold276-2064331	91970698	A	0.4583	0.5093	G	0.2037	0.6517	0.8154
1	snp30187-scaffold332-700128	100426578	G	0.5417	0.4907	A	0.2037	0.6517	1.226
1	snp25553-scaffold263-2003977	112017210	G	0.5417	0.4907	A	0.2037	0.6517	1.226
1	snp59183-scaffold971-851038	145273759	C	0.4583	0.5093	A	0.2037	0.6517	0.8154
1	snp15722-scaffold1652-641532	27867105	C	0.3333	0.287	A	0.2022	0.653	1.242
1	snp55658-scaffold863-882600	49804540	A	0.3333	0.287	G	0.2022	0.653	1.242
1	snp11312-scaffold1409-190769	101808411	G	0.3333	0.287	A	0.2022	0.653	1.242
1	snp27220-scaffold29-3392297	121358705	A	0.3333	0.287	G	0.2022	0.653	1.242
1	snp8570-scaffold1309-1163175	138797866	C	0.3333	0.287	A	0.2022	0.653	1.242
1	1_3592225_RH-map	3592225	G	0.2083	0.25	A	0.1856	0.6666	0.7895
1	snp2690-scaffold1077-992016	18284228	A	0.2083	0.25	C	0.1856	0.6666	0.7895
1	snp2679-scaffold1077-554567	18723440	G	0.2083	0.25	A	0.1856	0.6666	0.7895
1	snp23376-scaffold234-347754	25172950	A	0.2083	0.25	G	0.1856	0.6666	0.7895
1	snp12438-scaffold1474-38346	57285055	G	0.2083	0.25	A	0.1856	0.6666	0.7895
1	snp37358-scaffold456-1397462	62197061	A	0.2083	0.25	G	0.1856	0.6666	0.7895
1	snp26499-scaffold276-8254250	98179823	G	0.2083	0.25	A	0.1856	0.6666	0.7895
1	snp30197-scaffold332-1143124	99991863	A	0.2083	0.25	G	0.1856	0.6666	0.7895
1	snp11317-scaffold1409-453345	101543519	A	0.2083	0.25	G	0.1856	0.6666	0.7895
1	snp27194-scaffold29-2211172	120157911	A	0.2083	0.25	G	0.1856	0.6666	0.7895
1	snp27216-scaffold29-3193089	121158151	G	0.2083	0.25	A	0.1856	0.6666	0.7895
1	snp59172-scaffold971-391612	144818903	G	0.2083	0.25	A	0.1856	0.6666	0.7895
1	snp15149-scaffold1619-19073	146701519	G	0.2083	0.25	A	0.1856	0.6666	0.7895
1	snp53423-scaffold809-66794	157050828	C	0.2083	0.25	A	0.1856	0.6666	0.7895
1	snp19293-scaffold1944-883209	4248285	C	0.04167	0.06481	A	0.1848	0.6673	0.6273
1	snp40516-scaffold519-826580	78395598	G	0.04167	0.06481	A	0.1848	0.6673	0.6273
1	snp26347-scaffold276-1773754	91677713	G	0.04167	0.06481	A	0.1848	0.6673	0.6273
1	snp46645-scaffold65-421084	104541287	C	0.04167	0.06481	A	0.1848	0.6673	0.6273
1	snp29925-scaffold325-1260525	21499298	A	0.3333	0.3796	G	0.1803	0.6711	0.8171
1	snp4124-scaffold113-347322	53551600	G	0.3333	0.3796	A	0.1803	0.6711	0.8171
1	snp47789-scaffold672-2035222	84053515	A	0.3333	0.3796	G	0.1803	0.6711	0.8171
1	snp26432-scaffold276-5421749	95337361	C	0.3333	0.3796	A	0.1803	0.6711	0.8171
1	snp46687-scaffold65-2222418	106353702	C	0.3333	0.3796	A	0.1803	0.6711	0.8171
1	snp25827-scaffold266-2122584	125316857	A	0.3333	0.3796	G	0.1803	0.6711	0.8171
1	snp6737-scaffold1244-1457031	147692948	A	0.3333	0.3796	G	0.1803	0.6711	0.8171
1	snp15715-scaffold1652-331055	28183186	G	0.4167	0.3704	A	0.1789	0.6724	1.214
1	snp45681-scaffold627-2613559	43333599	G	0.4167	0.3704	A	0.1789	0.6724	1.214
1	snp4129-scaffold113-550300	53749013	G	0.4167	0.3704	A	0.1789	0.6724	1.214
1	snp11811-scaffold1438-651720	128080007	G	0.4167	0.3704	A	0.1789	0.6724	1.214
1	snp14214-scaffold1568-1146044	51434143	A	0.2917	0.25	G	0.1783	0.6729	1.235
1	snp48484-scaffold689-1037556	87376742	A	0.2917	0.25	G	0.1783	0.6729	1.235
1	snp26312-scaffold276-241495	90128829	A	0.2917	0.25	G	0.1783	0.6729	1.235
1	snp45714-scaffold627-4147958	44874041	G	0.1667	0.2037	A	0.1703	0.6798	0.7818
1	snp2802-scaffold1082-11101	926757	G	0.4167	0.463	A	0.1698	0.6803	0.8286
1	snp33002-scaffold385-657608	36518594	G	0.4167	0.463	A	0.1698	0.6803	0.8286
1	snp45745-scaffold627-5585234	46324507	A	0.4167	0.463	G	0.1698	0.6803	0.8286
1	snp26317-scaffold276-471177	90364079	A	0.4167	0.463	G	0.1698	0.6803	0.8286
1	snp59800-scaffold993-817253	156503947	G	0.4167	0.463	A	0.1698	0.6803	0.8286
1	snp44239-scaffold601-507242	6621557	A	0.5	0.4537	C	0.1693	0.6807	1.204
1	snp11793-scaffold1437-557127	26882251	A	0.5	0.4537	G	0.1693	0.6807	1.204
1	snp37446-scaffold456-5142873	58445648	A	0.5	0.4537	G	0.1693	0.6807	1.204
1	snp36285-scaffold435-1310291	76247873	A	0.5	0.4537	G	0.1693	0.6807	1.204
1	snp40572-scaffold519-3326486	80898157	A	0.5	0.4537	C	0.1693	0.6807	1.204
1	snp32724-scaffold377-1783847	84535011	G	0.5	0.4537	A	0.1693	0.6807	1.204
1	snp32692-scaffold377-336820	85991395	A	0.5	0.4537	G	0.1693	0.6807	1.204
1	snp26356-scaffold276-2170066	92075525	G	0.5	0.4537	A	0.1693	0.6807	1.204
1	snp26390-scaffold276-3550380	93461237	A	0.5	0.4537	G	0.1693	0.6807	1.204
1	snp30203-scaffold332-1402590	99727700	G	0.5	0.4537	A	0.1693	0.6807	1.204
1	snp46690-scaffold65-2347264	106473927	A	0.5	0.4537	G	0.1693	0.6807	1.204
1	snp23441-scaffold236-99482	113887304	A	0.5	0.4537	G	0.1693	0.6807	1.204
1	snp43711-scaffold586-498658	30689303	A	0.125	0.1574	G	0.1604	0.6888	0.7647
1	snp4138-scaffold113-940712	54134166	G	0.125	0.1574	A	0.1604	0.6888	0.7647
1	snp27186-scaffold29-1890086	119832489	G	0.125	0.1574	A	0.1604	0.6888	0.7647
1	snp27408-scaffold292-45749	141185777	G	0.125	0.1574	A	0.1604	0.6888	0.7647
1	snp28355-scaffold3023-44112	11386412	A	0.08333	0.1111	G	0.1598	0.6893	0.7273
1	snp54650-scaffold835-600379	39006247	A	0.08333	0.1111	G	0.1598	0.6893	0.7273
1	snp35156-scaffold4205-195575	57976652	C	0.08333	0.1111	A	0.1598	0.6893	0.7273
1	snp397-scaffold1009-1301673	114546836	G	0.08333	0.1111	A	0.1598	0.6893	0.7273
1	snp16934-scaffold177-165682	123992775	A	0.08333	0.1111	G	0.1598	0.6893	0.7273
1	snp19292-scaffold1944-852140	4280087	A	0.25	0.213	C	0.1571	0.6918	1.232
1	snp29900-scaffold325-236650	20472127	A	0.25	0.213	C	0.1571	0.6918	1.232
1	snp48324-scaffold686-52646	48464620	A	0.25	0.213	G	0.1571	0.6918	1.232
1	snp21688-scaffold2121-220908	69118889	A	0.25	0.213	G	0.1571	0.6918	1.232
1	snp42361-scaffold559-926000	11018785	A	0.2917	0.3333	G	0.1552	0.6936	0.8235
1	snp24537-scaffold2495-85440	56625113	A	0.2917	0.3333	G	0.1552	0.6936	0.8235
1	snp37364-scaffold456-1648508	61944890	G	0.2917	0.3333	A	0.1552	0.6936	0.8235
1	snp36319-scaffold435-2778300	74767507	A	0.2917	0.3333	G	0.1552	0.6936	0.8235
1	snp369-scaffold1009-9895	115846519	G	0.2917	0.3333	A	0.1552	0.6936	0.8235
1	snp27232-scaffold29-3966082	121936805	A	0.2917	0.3333	G	0.1552	0.6936	0.8235
1	snp23042-scaffold230-2420811	132768890	A	0.2917	0.3333	G	0.1552	0.6936	0.8235
1	snp48232-scaffold682-3075501	70282735	C	0.375	0.3333	A	0.1517	0.6969	1.2
1	snp26934-scaffold285-1031088	116902566	A	0.375	0.3333	G	0.1517	0.6969	1.2
1	1_3277507_RH-map	3277507	A	0.375	0.4167	C	0.141	0.7073	0.84
1	snp56468-scaffold889-766729	20051363	A	0.375	0.4167	C	0.141	0.7073	0.84
1	snp4171-scaffold113-2206409	55415843	G	0.375	0.4167	A	0.141	0.7073	0.84
1	snp37624-scaffold462-146894	73506227	A	0.375	0.4167	G	0.141	0.7073	0.84
1	snp25534-scaffold263-1240884	111201788	C	0.375	0.4167	A	0.141	0.7073	0.84
1	GoatD01.052126_O	135520262	C	0.375	0.4167	A	0.141	0.7073	0.84
1	snp59788-scaffold993-328624	156012971	A	0.375	0.4167	G	0.141	0.7073	0.84
1	snp15439-scaffold1636-419017	12706212	C	0.4583	0.4167	A	0.1396	0.7087	1.185
1	snp18420-scaffold1864-579977	15211781	A	0.4583	0.4167	G	0.1396	0.7087	1.185
1	snp14192-scaffold1568-155378	52429959	A	0.4583	0.4167	C	0.1396	0.7087	1.185
1	snp4136-scaffold113-872218	54065775	A	0.4583	0.4167	G	0.1396	0.7087	1.185
1	snp36269-scaffold435-592399	76977227	G	0.4583	0.4167	A	0.1396	0.7087	1.185
1	snp25804-scaffold266-1069521	126371812	G	0.4583	0.4167	A	0.1396	0.7087	1.185
1	snp23072-scaffold230-3808927	131374326	A	0.4583	0.4167	C	0.1396	0.7087	1.185
1	snp27921-scaffold3-171909	142600261	G	0.4583	0.4167	A	0.1396	0.7087	1.185
1	snp37383-scaffold456-2516383	61073550	A	0.2083	0.1759	G	0.1386	0.7096	1.233
1	snp36316-scaffold435-2616580	74928047	G	0.2083	0.1759	A	0.1386	0.7096	1.233
1	snp26477-scaffold276-7301972	97224989	C	0.2083	0.1759	A	0.1386	0.7096	1.233
1	snp6990-scaffold1257-1178309	102996619	A	0.2083	0.1759	G	0.1386	0.7096	1.233
1	snp2817-scaffold1082-658683	281100	A	0.4583	0.5	G	0.1364	0.7119	0.8462
1	snp20572-scaffold2027-35745	6076169	G	0.4583	0.5	A	0.1364	0.7119	0.8462
1	snp16297-scaffold1716-120264	11742753	G	0.4583	0.5	A	0.1364	0.7119	0.8462
1	snp52324-scaffold778-80952	29917051	G	0.5417	0.5	A	0.1364	0.7119	1.182
1	snp39646-scaffold504-2912871	32341875	G	0.4583	0.5	A	0.1364	0.7119	0.8462
1	snp14084-scaffold1560-297224	41300818	A	0.5417	0.5	G	0.1364	0.7119	1.182
1	snp48243-scaffold682-3581621	69772114	G	0.5417	0.5	A	0.1364	0.7119	1.182
1	snp48523-scaffold689-2664845	89010341	G	0.4583	0.5	A	0.1364	0.7119	0.8462
1	snp26306-scaffold276-1558	89895197	G	0.4583	0.5	A	0.1364	0.7119	0.8462
1	snp25543-scaffold263-1607356	111605789	A	0.4583	0.5	G	0.1364	0.7119	0.8462
1	snp416-scaffold1010-135588	137232670	A	0.4583	0.5	G	0.1364	0.7119	0.8462
1	snp40295-scaffold514-1162885	142385069	C	0.4583	0.5	A	0.1364	0.7119	0.8462
1	snp36370-scaffold436-752722	147602702	A	0.4583	0.5	G	0.1364	0.7119	0.8462
1	snp29538-scaffold320-680157	150175723	G	0.4583	0.5	A	0.1364	0.7119	0.8462
1	snp44230-scaffold601-91049	6203682	G	0.25	0.287	A	0.1335	0.7148	0.828
1	snp42360-scaffold559-890088	10982749	C	0.25	0.287	A	0.1335	0.7148	0.828
1	snp33073-scaffold385-3846794	33323465	A	0.25	0.287	G	0.1335	0.7148	0.828
1	snp2247-scaffold1069-734642	64798036	G	0.25	0.287	A	0.1335	0.7148	0.828
1	snp21812-scaffold214-999518	67942956	A	0.25	0.287	G	0.1335	0.7148	0.828
1	snp42356-scaffold559-700544	10802319	A	0.3333	0.2963	G	0.1275	0.721	1.188
1	snp15728-scaffold1652-876047	27632005	G	0.3333	0.2963	A	0.1275	0.721	1.188
1	snp37447-scaffold456-5180273	58407118	A	0.3333	0.2963	G	0.1275	0.721	1.188
1	snp37362-scaffold456-1569507	62024537	A	0.3333	0.2963	G	0.1275	0.721	1.188
1	snp28928-scaffold3111-232523	143867864	A	0.3333	0.2963	C	0.1275	0.721	1.188
1	snp19496-scaffold197-271219	15735873	A	0.1667	0.1389	G	0.123	0.7258	1.24
1	snp19522-scaffold197-1459019	16931963	G	0.1667	0.1389	A	0.123	0.7258	1.24
1	snp39654-scaffold504-3267407	32700396	G	0.1667	0.1389	A	0.123	0.7258	1.24
1	snp33074-scaffold385-3890610	33279852	A	0.1667	0.1389	G	0.123	0.7258	1.24
1	snp37429-scaffold456-4388525	59200339	G	0.1667	0.1389	A	0.123	0.7258	1.24
1	snp47757-scaffold672-577810	82590887	A	0.1667	0.1389	G	0.123	0.7258	1.24
1	snp48469-scaffold689-440855	86783809	A	0.1667	0.1389	G	0.123	0.7258	1.24
1	snp25803-scaffold266-1007957	126434640	A	0.1667	0.1389	G	0.123	0.7258	1.24
1	snp48426-scaffold688-148557	7875834	G	0.3333	0.3704	A	0.1164	0.733	0.85
1	snp19527-scaffold197-1682937	17151965	G	0.3333	0.3704	A	0.1164	0.733	0.85
1	snp2685-scaffold1077-756583	18521280	G	0.3333	0.3704	A	0.1164	0.733	0.85
1	snp56457-scaffold889-335404	19616232	A	0.3333	0.3704	G	0.1164	0.733	0.85
1	snp55655-scaffold863-739437	49949644	A	0.3333	0.3704	G	0.1164	0.733	0.85
1	snp55651-scaffold863-590929	50100577	C	0.3333	0.3704	A	0.1164	0.733	0.85
1	snp2272-scaffold1069-1869273	65936272	G	0.3333	0.3704	A	0.1164	0.733	0.85
1	snp26352-scaffold276-2023836	91929208	C	0.3333	0.3704	A	0.1164	0.733	0.85
1	snp25532-scaffold263-1142842	111103048	A	0.3333	0.3704	G	0.1164	0.733	0.85
1	snp3456-scaffold1105-1744337	129078685	A	0.3333	0.3704	G	0.1164	0.733	0.85
1	snp23059-scaffold230-3215811	131970293	A	0.3333	0.3704	G	0.1164	0.733	0.85
1	snp37478-scaffold458-160742	136380977	A	0.3333	0.3704	G	0.1164	0.733	0.85
1	snp29562-scaffold320-1614166	149242626	C	0.3333	0.3704	A	0.1164	0.733	0.85
1	snp39651-scaffold504-3119630	32551520	G	0.2083	0.2407	A	0.1148	0.7348	0.83
1	snp37406-scaffold456-3421567	60170819	A	0.2083	0.2407	G	0.1148	0.7348	0.83
1	1_5207791_AF-PAKI	5207791	G	0.4167	0.3796	A	0.1136	0.7361	1.167
1	snp52909-scaffold794-813793	28610260	A	0.4167	0.3796	C	0.1136	0.7361	1.167
1	snp43707-scaffold586-285121	30904697	G	0.4167	0.3796	A	0.1136	0.7361	1.167
1	snp45638-scaffold627-690490	40320736	G	0.4167	0.3796	A	0.1136	0.7361	1.167
1	snp48327-scaffold686-193847	48321647	G	0.4167	0.3796	A	0.1136	0.7361	1.167
1	snp2258-scaffold1069-1249995	65312612	A	0.4167	0.3796	C	0.1136	0.7361	1.167
1	snp47754-scaffold672-412368	82425110	G	0.4167	0.3796	A	0.1136	0.7361	1.167
1	snp48545-scaffold689-3536365	89884997	G	0.4167	0.3796	A	0.1136	0.7361	1.167
1	snp25782-scaffold266-75944	127364980	A	0.4167	0.3796	G	0.1136	0.7361	1.167
1	snp16930-scaffold177-22787	124137808	A	0.125	0.1019	G	0.111	0.739	1.26
1	snp27412-scaffold292-177570	141051692	A	0.125	0.1019	G	0.111	0.739	1.26
1	snp59178-scaffold971-654565	145081289	G	0.125	0.1019	A	0.111	0.739	1.26
1	snp23416-scaffold235-320253	13461890	A	0.4167	0.4537	G	0.109	0.7413	0.8601
1	snp18411-scaffold1864-214928	14841795	A	0.4167	0.4537	G	0.109	0.7413	0.8601
1	snp19501-scaffold197-526561	15996266	A	0.4167	0.4537	G	0.109	0.7413	0.8601
1	snp51935-scaffold763-102681	27197572	G	0.4167	0.4537	A	0.109	0.7413	0.8601
1	snp52896-scaffold794-239363	29182861	G	0.4167	0.4537	A	0.109	0.7413	0.8601
1	snp36344-scaffold435-3881116	73653694	G	0.4167	0.4537	A	0.109	0.7413	0.8601
1	snp26481-scaffold276-7492745	97415960	G	0.4167	0.4537	A	0.109	0.7413	0.8601
1	snp58252-scaffold945-497532	108582124	A	0.4167	0.4537	C	0.109	0.7413	0.8601
1	snp26933-scaffold285-964876	116969120	G	0.4167	0.4537	A	0.109	0.7413	0.8601
1	snp11813-scaffold1438-715481	128016064	A	0.4167	0.4537	G	0.109	0.7413	0.8601
1	snp23003-scaffold230-602762	134581196	A	0.4167	0.4537	G	0.109	0.7413	0.8601
1	snp415-scaffold1010-98684	137195527	A	0.4167	0.4537	G	0.109	0.7413	0.8601
1	snp27431-scaffold292-1036623	140185652	A	0.4167	0.4537	G	0.109	0.7413	0.8601
1	snp23410-scaffold235-109886	13248265	C	0.5	0.463	A	0.1081	0.7423	1.16
1	snp14125-scaffold1564-468437	23610448	A	0.5	0.463	G	0.1081	0.7423	1.16
1	snp39625-scaffold504-1910358	31340588	G	0.5	0.463	A	0.1081	0.7423	1.16
1	snp33043-scaffold385-2492405	34681855	A	0.5	0.463	G	0.1081	0.7423	1.16
1	snp45742-scaffold627-5460507	46193883	A	0.5	0.463	G	0.1081	0.7423	1.16
1	snp4131-scaffold113-622291	53821310	A	0.5	0.463	G	0.1081	0.7423	1.16
1	snp37333-scaffold456-383675	63215144	A	0.5	0.463	G	0.1081	0.7423	1.16
1	snp30201-scaffold332-1306337	99824531	A	0.5	0.463	G	0.1081	0.7423	1.16
1	snp46664-scaffold65-1190831	105316122	A	0.5	0.463	G	0.1081	0.7423	1.16
1	snp26932-scaffold285-935650	116998709	G	0.5	0.463	A	0.1081	0.7423	1.16
1	snp11805-scaffold1438-397609	128332279	G	0.5	0.463	A	0.1081	0.7423	1.16
1	1_155519634_RH-map	155519634	G	0.5	0.463	A	0.1081	0.7423	1.16
1	snp20591-scaffold2027-853476	5256876	A	0.08333	0.06481	G	0.106	0.7448	1.312
1	snp55661-scaffold863-1054360	49630739	C	0.08333	0.06481	A	0.106	0.7448	1.312
1	snp21832-scaffold214-1862087	68806469	G	0.08333	0.06481	A	0.106	0.7448	1.312
1	snp48503-scaffold689-1802577	88137621	A	0.08333	0.06481	G	0.106	0.7448	1.312
1	snp33058-scaffold385-3171682	34004534	A	0.2917	0.2593	G	0.1058	0.7449	1.176
1	snp50717-scaffold731-186344	37911682	G	0.2917	0.2593	A	0.1058	0.7449	1.176
1	snp8556-scaffold1309-448181	139515537	G	0.2917	0.2593	A	0.1058	0.7449	1.176
1	snp59400-scaffold979-1244886	2202325	G	0.1667	0.1944	A	0.09869	0.7534	0.8286
1	snp8055-scaffold1292-1488	21737122	C	0.1667	0.1944	A	0.09869	0.7534	0.8286
1	snp33077-scaffold385-4013593	33152870	C	0.1667	0.1944	A	0.09869	0.7534	0.8286
1	snp55676-scaffold863-1692634	48987492	A	0.1667	0.1944	G	0.09869	0.7534	0.8286
1	snp392-scaffold1009-1064656	114785123	A	0.1667	0.1944	C	0.09869	0.7534	0.8286
1	snp3431-scaffold1105-474882	130348195	A	0.1667	0.1944	C	0.09869	0.7534	0.8286
1	snp27940-scaffold3-1020302	143443612	C	0.1667	0.1944	A	0.09869	0.7534	0.8286
1	snp37578-scaffold46-3358924	152336132	G	0.1667	0.1944	A	0.09869	0.7534	0.8286
1	1_155559180_RH-map	155559180	A	0.1667	0.1944	G	0.09869	0.7534	0.8286
1	snp59375-scaffold979-197942	1137176	A	0.2917	0.3241	G	0.09506	0.7578	0.8588
1	snp37448-scaffold456-5245025	58342168	C	0.2917	0.3241	A	0.09506	0.7578	0.8588
1	snp27535-scaffold2938-7756	138009225	G	0.2917	0.3241	A	0.09506	0.7578	0.8588
1	snp37523-scaffold46-1071794	154605226	A	0.2917	0.3241	G	0.09506	0.7578	0.8588
1	snp59784-scaffold993-180456	155864994	A	0.2917	0.3241	G	0.09506	0.7578	0.8588
1	snp55867-scaffold868-1096205	2632391	A	0.375	0.3426	G	0.09083	0.7631	1.151
1	snp18418-scaffold1864-502366	15133883	G	0.375	0.3426	A	0.09083	0.7631	1.151
1	snp52899-scaffold794-345235	29077702	A	0.375	0.3426	G	0.09083	0.7631	1.151
1	snp43714-scaffold586-641810	30547331	A	0.375	0.3426	C	0.09083	0.7631	1.151
1	snp48163-scaffold682-291975	73068736	G	0.375	0.3426	A	0.09083	0.7631	1.151
1	snp23011-scaffold230-957176	134228496	C	0.375	0.3426	A	0.09083	0.7631	1.151
1	snp59167-scaffold971-125501	144553336	A	0.375	0.3426	G	0.09083	0.7631	1.151
1	snp59794-scaffold993-539954	156225837	A	0.375	0.3426	C	0.09083	0.7631	1.151
1	snp48339-scaffold686-750643	47759699	A	0.25	0.2222	G	0.08627	0.769	1.167
1	snp27233-scaffold29-4006005	121977146	C	0.25	0.2222	A	0.08627	0.769	1.167
1	snp37546-scaffold46-2014481	153679766	G	0.25	0.2222	A	0.08627	0.769	1.167
1	snp55856-scaffold868-608675	3118658	G	0.375	0.4074	A	0.08582	0.7696	0.8727
1	snp38000-scaffold472-702101	22442246	C	0.375	0.4074	A	0.08582	0.7696	0.8727
1	snp33028-scaffold385-1729509	35449368	C	0.375	0.4074	A	0.08582	0.7696	0.8727
1	snp3222-scaffold1097-123649	37303405	A	0.375	0.4074	G	0.08582	0.7696	0.8727
1	snp14085-scaffold1560-330454	41333934	A	0.375	0.4074	G	0.08582	0.7696	0.8727
1	snp37413-scaffold456-3705533	59884268	G	0.375	0.4074	A	0.08582	0.7696	0.8727
1	snp36313-scaffold435-2508406	75036320	G	0.375	0.4074	A	0.08582	0.7696	0.8727
1	snp26928-scaffold285-662753	117271956	A	0.375	0.4074	C	0.08582	0.7696	0.8727
1	snp40279-scaffold514-484175	141716330	G	0.375	0.4074	A	0.08582	0.7696	0.8727
1	snp59798-scaffold993-755729	156442380	G	0.375	0.4074	A	0.08582	0.7696	0.8727
1	snp2809-scaffold1082-312463	623097	A	0.125	0.1481	G	0.08539	0.7701	0.8214
1	snp16375-scaffold1727-198087	13933570	A	0.125	0.1481	C	0.08539	0.7701	0.8214
1	snp14088-scaffold1560-452762	41461484	A	0.125	0.1481	G	0.08539	0.7701	0.8214
1	snp55862-scaffold868-832664	2893055	G	0.4583	0.4259	A	0.08405	0.7719	1.14
1	snp29913-scaffold325-817983	21054055	G	0.4583	0.4259	A	0.08405	0.7719	1.14
1	snp14137-scaffold1564-1023233	23055089	A	0.4583	0.4259	G	0.08405	0.7719	1.14
1	snp39631-scaffold504-2206496	31639443	A	0.4583	0.4259	C	0.08405	0.7719	1.14
1	snp55672-scaffold863-1470525	49212772	G	0.4583	0.4259	A	0.08405	0.7719	1.14
1	snp14215-scaffold1568-1191029	51389058	A	0.4583	0.4259	C	0.08405	0.7719	1.14
1	snp26442-scaffold276-5864964	95781176	G	0.4583	0.4259	A	0.08405	0.7719	1.14
1	snp25844-scaffold266-2874108	124565261	A	0.4583	0.4259	G	0.08405	0.7719	1.14
1	snp40284-scaffold514-681988	141905709	G	0.4583	0.4259	A	0.08405	0.7719	1.14
1	snp22407-scaffold2210-570342	146454808	A	0.4583	0.4259	G	0.08405	0.7719	1.14
1	snp20588-scaffold2027-719077	5392991	G	0.4583	0.4907	A	0.08257	0.7738	0.8781
1	snp44247-scaffold601-903098	7011562	A	0.4583	0.4907	G	0.08257	0.7738	0.8781
1	snp48435-scaffold688-500674	8234362	A	0.4583	0.4907	G	0.08257	0.7738	0.8781
1	snp19504-scaffold197-664478	16135116	A	0.4583	0.4907	G	0.08257	0.7738	0.8781
1	snp43722-scaffold586-947545	30238201	A	0.4583	0.4907	G	0.08257	0.7738	0.8781
1	snp33000-scaffold385-524558	36651757	A	0.4583	0.4907	G	0.08257	0.7738	0.8781
1	snp25509-scaffold263-55911	110017241	C	0.4583	0.4907	A	0.08257	0.7738	0.8781
1	snp27236-scaffold29-4142514	122112797	A	0.4583	0.4907	G	0.08257	0.7738	0.8781
1	snp25850-scaffold266-3109944	124328326	A	0.4583	0.4907	G	0.08257	0.7738	0.8781
1	snp25842-scaffold266-2793541	124645776	G	0.4583	0.4907	A	0.08257	0.7738	0.8781
1	snp11796-scaffold1438-21895	128710957	A	0.4583	0.4907	G	0.08257	0.7738	0.8781
1	snp14115-scaffold1564-24142	24066270	A	0.25	0.2778	G	0.07639	0.7823	0.8667
1	snp37449-scaffold456-5282871	58304411	A	0.25	0.2778	G	0.07639	0.7823	0.8667
1	snp27189-scaffold29-2018784	119963723	A	0.25	0.2778	C	0.07639	0.7823	0.8667
1	snp25832-scaffold266-2371154	125067107	A	0.25	0.2778	G	0.07639	0.7823	0.8667
1	snp14441-scaffold1577-188573	3926226	G	0.08333	0.1019	A	0.07585	0.783	0.8017
1	snp54642-scaffold835-234652	39376585	G	0.08333	0.1019	A	0.07585	0.783	0.8017
1	snp36337-scaffold435-3522498	74012046	A	0.08333	0.1019	G	0.07585	0.783	0.8017
1	snp32727-scaffold377-1934259	84389437	G	0.08333	0.1019	A	0.07585	0.783	0.8017
1	snp6978-scaffold1257-637290	103541242	A	0.08333	0.1019	G	0.07585	0.783	0.8017
1	snp23443-scaffold236-205026	113992906	A	0.08333	0.1019	G	0.07585	0.783	0.8017
1	snp36361-scaffold436-388028	147239720	G	0.08333	0.1019	A	0.07585	0.783	0.8017
1	snp23417-scaffold235-349226	13491289	G	0.04167	0.05556	A	0.07543	0.7836	0.7391
1	snp16373-scaffold1727-136500	13871108	G	0.04167	0.05556	A	0.07543	0.7836	0.7391
1	snp37345-scaffold456-877802	62717358	A	0.04167	0.05556	G	0.07543	0.7836	0.7391
1	snp28572-scaffold306-590080	63913968	A	0.04167	0.05556	C	0.07543	0.7836	0.7391
1	snp26479-scaffold276-7422057	97345143	G	0.04167	0.05556	A	0.07543	0.7836	0.7391
1	snp16377-scaffold1727-267813	14010404	A	0.3333	0.3056	G	0.07076	0.7902	1.136
1	snp2695-scaffold1077-1206130	18069593	A	0.3333	0.3056	G	0.07076	0.7902	1.136
1	snp46375-scaffold640-163838	24660944	A	0.3333	0.3056	C	0.07076	0.7902	1.136
1	snp50712-scaffold731-186	37725969	A	0.3333	0.3056	G	0.07076	0.7902	1.136
1	snp46647-scaffold65-503925	104625709	A	0.3333	0.3056	G	0.07076	0.7902	1.136
1	snp25806-scaffold266-1152776	126288313	A	0.3333	0.3056	G	0.07076	0.7902	1.136
1	snp11825-scaffold1438-1208507	127522708	A	0.3333	0.3056	G	0.07076	0.7902	1.136
1	snp21326-scaffold2083-131533	143592279	A	0.3333	0.3056	C	0.07076	0.7902	1.136
1	snp19286-scaffold1944-586100	4548618	A	0.2083	0.1852	G	0.06854	0.7935	1.158
1	snp55668-scaffold863-1317264	49367861	A	0.2083	0.1852	G	0.06854	0.7935	1.158
1	snp48488-scaffold689-1244163	87582608	A	0.2083	0.1852	G	0.06854	0.7935	1.158
1	snp26367-scaffold276-2629074	92539331	A	0.2083	0.1852	G	0.06854	0.7935	1.158
1	snp4165-scaffold113-1988823	55193988	A	0.3333	0.3611	G	0.06608	0.7971	0.8846
1	snp37353-scaffold456-1204623	62389587	G	0.3333	0.3611	A	0.06608	0.7971	0.8846
1	snp40542-scaffold519-1941005	79510272	A	0.3333	0.3611	G	0.06608	0.7971	0.8846
1	snp40564-scaffold519-2914341	80488803	A	0.3333	0.3611	G	0.06608	0.7971	0.8846
1	snp48544-scaffold689-3503478	89852361	A	0.3333	0.3611	G	0.06608	0.7971	0.8846
1	snp26936-scaffold285-1097883	116835961	G	0.3333	0.3611	A	0.06608	0.7971	0.8846
1	snp11799-scaffold1438-138696	128600199	A	0.3333	0.3611	G	0.06608	0.7971	0.8846
1	snp48438-scaffold688-610973	8344502	A	0.4167	0.3889	G	0.06346	0.8011	1.122
1	snp50713-scaffold731-30798	37757044	G	0.4167	0.3889	A	0.06346	0.8011	1.122
1	snp45715-scaffold627-4201462	44928327	G	0.4167	0.3889	A	0.06346	0.8011	1.122
1	snp28575-scaffold306-721693	63781802	G	0.4167	0.3889	A	0.06346	0.8011	1.122
1	snp36257-scaffold435-79188	77489358	G	0.4167	0.3889	A	0.06346	0.8011	1.122
1	snp40515-scaffold519-795200	78364229	A	0.4167	0.3889	G	0.06346	0.8011	1.122
1	snp40543-scaffold519-2003544	79573703	G	0.4167	0.3889	A	0.06346	0.8011	1.122
1	snp48474-scaffold689-659358	87001193	G	0.4167	0.3889	A	0.06346	0.8011	1.122
1	snp23016-scaffold230-1229389	133959006	A	0.4167	0.3889	G	0.06346	0.8011	1.122
1	snp29528-scaffold320-224554	150635131	G	0.4167	0.3889	A	0.06346	0.8011	1.122
1	snp37579-scaffold46-3395473	152300137	G	0.4167	0.3889	A	0.06346	0.8011	1.122
1	snp48424-scaffold688-52770	7779742	A	0.4167	0.4444	G	0.06151	0.8041	0.8929
1	snp2669-scaffold1077-195070	19085024	A	0.4167	0.4444	G	0.06151	0.8041	0.8929
1	snp37336-scaffold456-510365	63087371	A	0.4167	0.4444	G	0.06151	0.8041	0.8929
1	snp2279-scaffold1069-2234213	66299505	A	0.4167	0.4444	G	0.06151	0.8041	0.8929
1	snp40571-scaffold519-3270614	80842684	A	0.4167	0.4444	G	0.06151	0.8041	0.8929
1	snp32730-scaffold377-2049881	84272976	A	0.4167	0.4444	G	0.06151	0.8041	0.8929
1	snp48521-scaffold689-2577620	88922721	A	0.4167	0.4444	G	0.06151	0.8041	0.8929
1	snp26321-scaffold276-678179	90571978	G	0.4167	0.4444	A	0.06151	0.8041	0.8929
1	snp30194-scaffold332-1014525	100120292	G	0.4167	0.4444	A	0.06151	0.8041	0.8929
1	snp27144-scaffold29-264134	118196341	G	0.4167	0.4444	A	0.06151	0.8041	0.8929
1	snp25834-scaffold266-2468101	124971657	G	0.4167	0.4444	A	0.06151	0.8041	0.8929
1	snp48948-scaffold699-259749	135885973	A	0.4167	0.4444	C	0.06151	0.8041	0.8929
1	snp40290-scaffold514-950383	142174751	A	0.4167	0.4444	G	0.06151	0.8041	0.8929
1	snp37574-scaffold46-3183257	152512656	A	0.4167	0.4444	G	0.06151	0.8041	0.8929
1	snp56453-scaffold889-191547	19471380	A	0.5	0.4722	C	0.06073	0.8053	1.118
1	snp45725-scaffold627-4620164	45346020	A	0.5	0.4722	G	0.06073	0.8053	1.118
1	snp12610-scaffold1480-147683	47436104	A	0.5	0.4722	G	0.06073	0.8053	1.118
1	snp48198-scaffold682-1656192	71704361	G	0.5	0.4722	A	0.06073	0.8053	1.118
1	snp14642-scaffold1590-226365	122791525	G	0.5	0.4722	A	0.06073	0.8053	1.118
1	snp37547-scaffold46-2063635	153629960	C	0.5	0.4722	A	0.06073	0.8053	1.118
1	snp53429-scaffold809-318169	157299737	G	0.5	0.4722	A	0.06073	0.8053	1.118
1	snp44265-scaffold602-431550	52695498	C	0.2083	0.2315	A	0.05991	0.8066	0.8737
1	snp4182-scaffold113-2651960	55863809	C	0.2083	0.2315	A	0.05991	0.8066	0.8737
1	snp36272-scaffold435-745685	76824494	G	0.2083	0.2315	A	0.05991	0.8066	0.8737
1	snp26417-scaffold276-4797203	94710861	G	0.2083	0.2315	A	0.05991	0.8066	0.8737
1	snp59796-scaffold993-613788	156299930	A	0.2083	0.2315	G	0.05991	0.8066	0.8737
1	snp37992-scaffold472-342556	22086368	A	0.2917	0.2685	G	0.05305	0.8178	1.122
1	snp43710-scaffold586-469331	30719350	G	0.2917	0.2685	A	0.05305	0.8178	1.122
1	snp33060-scaffold385-3247573	33928646	A	0.2917	0.2685	C	0.05305	0.8178	1.122
1	snp48245-scaffold682-3672712	69699837	G	0.2917	0.2685	A	0.05305	0.8178	1.122
1	snp26309-scaffold276-120624	90008487	A	0.2917	0.2685	G	0.05305	0.8178	1.122
1	snp16948-scaffold177-780351	123373118	G	0.2917	0.2685	A	0.05305	0.8178	1.122
1	snp48963-scaffold699-852498	135292903	A	0.2917	0.2685	G	0.05305	0.8178	1.122
1	snp37563-scaffold46-2727355	152968447	G	0.2917	0.2685	A	0.05305	0.8178	1.122
1	snp19524-scaffold197-1568886	17037791	G	0.1667	0.1481	A	0.05238	0.819	1.15
1	snp14117-scaffold1564-138906	23951761	A	0.1667	0.1481	G	0.05238	0.819	1.15
1	snp4142-scaffold113-1082997	54279781	A	0.1667	0.1481	G	0.05238	0.819	1.15
1	snp37423-scaffold456-4142743	59446198	G	0.1667	0.1481	A	0.05238	0.819	1.15
1	snp26444-scaffold276-5949209	95864728	A	0.1667	0.1481	G	0.05238	0.819	1.15
1	snp11826-scaffold1438-1284450	127446515	G	0.1667	0.1481	A	0.05238	0.819	1.15
1	snp55868-scaffold868-1126684	2601371	A	0.2917	0.3148	G	0.04914	0.8246	0.8962
1	snp21814-scaffold214-1081962	68023217	A	0.2917	0.3148	G	0.04914	0.8246	0.8962
1	snp40514-scaffold519-738890	78308976	C	0.2917	0.3148	A	0.04914	0.8246	0.8962
1	snp402-scaffold1009-1511050	114336981	G	0.2917	0.3148	A	0.04914	0.8246	0.8962
1	snp23396-scaffold2342-118180	2475759	G	0.375	0.3519	A	0.04589	0.8304	1.105
1	snp14119-scaffold1564-212895	23864512	G	0.375	0.3519	A	0.04589	0.8304	1.105
1	snp12629-scaffold1480-884736	46689802	A	0.375	0.3519	G	0.04589	0.8304	1.105
1	snp55640-scaffold863-110189	50579371	G	0.375	0.3519	A	0.04589	0.8304	1.105
1	snp37369-scaffold456-1892788	61698980	G	0.375	0.3519	A	0.04589	0.8304	1.105
1	snp6972-scaffold1257-382661	103797477	C	0.375	0.3519	A	0.04589	0.8304	1.105
1	snp11807-scaffold1438-483425	128246318	A	0.375	0.3519	C	0.04589	0.8304	1.105
1	snp45673-scaffold627-2262095	42979321	A	0.1667	0.1852	G	0.04527	0.8315	0.88
1	snp47780-scaffold672-1675518	83692690	A	0.1667	0.1852	G	0.04527	0.8315	0.88
1	snp25561-scaffold263-2340637	112348685	A	0.1667	0.1852	G	0.04527	0.8315	0.88
1	snp59376-scaffold979-232669	1172623	G	0.375	0.3981	A	0.04407	0.8337	0.907
1	snp48430-scaffold688-305593	8037219	C	0.375	0.3981	A	0.04407	0.8337	0.907
1	snp46377-scaffold640-258836	24565049	A	0.375	0.3981	G	0.04407	0.8337	0.907
1	snp39637-scaffold504-2500434	31930942	G	0.375	0.3981	A	0.04407	0.8337	0.907
1	snp27235-scaffold29-4103242	122073434	A	0.375	0.3981	G	0.04407	0.8337	0.907
1	snp23032-scaffold230-1900614	133289412	A	0.375	0.3981	G	0.04407	0.8337	0.907
1	snp37556-scaffold46-2443042	153251756	G	0.375	0.3981	A	0.04407	0.8337	0.907
1	snp14201-scaffold1568-568452	52015571	A	0.4583	0.4352	C	0.04272	0.8363	1.098
1	snp44256-scaffold602-38991	53091421	G	0.4583	0.4352	A	0.04272	0.8363	1.098
1	snp37440-scaffold456-4887953	58701370	C	0.4583	0.4352	A	0.04272	0.8363	1.098
1	1_88732772_AF-PAKI	88732772	A	0.4583	0.4352	G	0.04272	0.8363	1.098
1	snp26507-scaffold276-8646227	98572362	A	0.4583	0.4352	G	0.04272	0.8363	1.098
1	snp25846-scaffold266-2943738	124496094	A	0.4583	0.4352	G	0.04272	0.8363	1.098
1	snp48962-scaffold699-822193	135323768	C	0.4583	0.4352	A	0.04272	0.8363	1.098
1	snp19294-scaffold1944-916977	4215228	G	0.4583	0.4815	A	0.04217	0.8373	0.9112
1	snp23371-scaffold234-167191	24991713	G	0.4583	0.4815	A	0.04217	0.8373	0.9112
1	snp33034-scaffold385-2021519	35154404	G	0.4583	0.4815	A	0.04217	0.8373	0.9112
1	snp33031-scaffold385-1889215	35288988	A	0.4583	0.4815	G	0.04217	0.8373	0.9112
1	snp45631-scaffold627-307023	39943149	G	0.4583	0.4815	A	0.04217	0.8373	0.9112
1	snp37363-scaffold456-1617144	61976563	A	0.4583	0.4815	G	0.04217	0.8373	0.9112
1	snp21804-scaffold214-579957	67504649	G	0.4583	0.4815	A	0.04217	0.8373	0.9112
1	snp40506-scaffold519-362012	77932506	G	0.4583	0.4815	A	0.04217	0.8373	0.9112
1	snp13288-scaffold1510-626012	81975635	G	0.4583	0.4815	A	0.04217	0.8373	0.9112
1	snp32732-scaffold377-2118190	84204295	A	0.4583	0.4815	G	0.04217	0.8373	0.9112
1	snp23017-scaffold230-1282489	133907258	A	0.4583	0.4815	C	0.04217	0.8373	0.9112
1	snp55179-scaffold848-319323	136775752	C	0.4583	0.4815	A	0.04217	0.8373	0.9112
1	snp36283-scaffold435-1234335	76323863	A	0.125	0.1111	G	0.03761	0.8462	1.143
1	snp40554-scaffold519-2467428	80041350	G	0.125	0.1111	A	0.03761	0.8462	1.143
1	snp46672-scaffold65-1476025	105603413	A	0.125	0.1111	G	0.03761	0.8462	1.143
1	snp14652-scaffold1590-683424	122325202	G	0.125	0.1111	A	0.03761	0.8462	1.143
1	snp36355-scaffold436-156590	147006487	A	0.125	0.1111	G	0.03761	0.8462	1.143
1	snp37555-scaffold46-2405153	153290013	A	0.125	0.1111	G	0.03761	0.8462	1.143
1	snp18406-scaffold1864-4910	14630040	A	0.25	0.2315	G	0.03747	0.8465	1.107
1	snp56450-scaffold889-81899	19362028	A	0.25	0.2315	G	0.03747	0.8465	1.107
1	snp39653-scaffold504-3216946	32649975	A	0.25	0.2315	G	0.03747	0.8465	1.107
1	snp50719-scaffold731-298346	38013596	A	0.25	0.2315	G	0.03747	0.8465	1.107
1	snp50720-scaffold731-339194	38056256	G	0.25	0.2315	A	0.03747	0.8465	1.107
1	snp45719-scaffold627-4349526	45076527	G	0.25	0.2315	A	0.03747	0.8465	1.107
1	snp47768-scaffold672-1120362	83136052	A	0.25	0.2315	G	0.03747	0.8465	1.107
1	snp30200-scaffold332-1252361	99879308	A	0.25	0.2315	G	0.03747	0.8465	1.107
1	snp25549-scaffold263-1845390	111855035	G	0.25	0.2315	A	0.03747	0.8465	1.107
1	snp385-scaffold1009-746067	115105280	G	0.25	0.2315	A	0.03747	0.8465	1.107
1	snp14649-scaffold1590-561020	122447646	A	0.25	0.2315	G	0.03747	0.8465	1.107
1	snp59372-scaffold979-81956	1019948	A	0.25	0.2685	G	0.03456	0.8525	0.908
1	snp29923-scaffold325-1167330	21405756	G	0.25	0.2685	A	0.03456	0.8525	0.908
1	snp45739-scaffold627-5315341	46047812	C	0.25	0.2685	A	0.03456	0.8525	0.908
1	snp26527-scaffold276-9544293	99468042	G	0.25	0.2685	A	0.03456	0.8525	0.908
1	snp25535-scaffold263-1276634	111237824	G	0.25	0.2685	A	0.03456	0.8525	0.908
1	snp25840-scaffold266-2690297	124748552	A	0.25	0.2685	G	0.03456	0.8525	0.908
1	snp27425-scaffold292-754354	140468063	A	0.25	0.2685	G	0.03456	0.8525	0.908
1	snp2807-scaffold1082-243110	693185	G	0.125	0.1389	A	0.03216	0.8577	0.8857
1	snp15431-scaffold1636-122585	13008167	G	0.125	0.1389	A	0.03216	0.8577	0.8857
1	snp26360-scaffold276-2348441	92256307	C	0.125	0.1389	A	0.03216	0.8577	0.8857
1	snp26370-scaffold276-2738036	92645086	A	0.125	0.1389	G	0.03216	0.8577	0.8857
1	snp37509-scaffold46-508678	155178697	A	0.125	0.1389	G	0.03216	0.8577	0.8857
1	1_37207420_AF-PAKI	37207420	G	0.3333	0.3148	A	0.03104	0.8601	1.088
1	snp13282-scaffold1510-338458	81691562	A	0.3333	0.3148	G	0.03104	0.8601	1.088
1	snp46641-scaffold65-275341	104391750	A	0.3333	0.3148	G	0.03104	0.8601	1.088
1	snp42349-scaffold559-421109	10529911	C	0.3333	0.3519	A	0.02966	0.8633	0.9211
1	snp11790-scaffold1437-451538	26776199	A	0.3333	0.3519	C	0.02966	0.8633	0.9211
1	snp25826-scaffold266-2052947	125386355	A	0.3333	0.3519	G	0.02966	0.8633	0.9211
1	snp48440-scaffold688-675187	8408276	G	0.4167	0.3981	A	0.02802	0.8671	1.08
1	snp48448-scaffold688-1007538	8740743	A	0.4167	0.3981	G	0.02802	0.8671	1.08
1	snp16298-scaffold1716-152594	11709415	A	0.4167	0.3981	G	0.02802	0.8671	1.08
1	snp23374-scaffold234-284579	25110090	A	0.4167	0.3981	G	0.02802	0.8671	1.08
1	snp33017-scaffold385-1283573	35892630	A	0.4167	0.3981	G	0.02802	0.8671	1.08
1	snp16944-scaffold177-611386	123542876	G	0.4167	0.3981	A	0.02802	0.8671	1.08
1	snp54656-scaffold835-942901	38665588	A	0.4167	0.4352	G	0.02745	0.8684	0.9271
1	snp44263-scaffold602-349837	52778800	G	0.4167	0.4352	A	0.02745	0.8684	0.9271
1	snp4175-scaffold113-2370293	55581071	G	0.4167	0.4352	A	0.02745	0.8684	0.9271
1	snp47773-scaffold672-1372212	83389374	G	0.4167	0.4352	A	0.02745	0.8684	0.9271
1	snp26918-scaffold285-235651	117697041	A	0.4167	0.4352	G	0.02745	0.8684	0.9271
1	snp27432-scaffold292-1080555	140141842	A	0.4167	0.4352	G	0.02745	0.8684	0.9271
1	snp27411-scaffold292-143668	141087410	A	0.4167	0.4352	G	0.02745	0.8684	0.9271
1	snp29535-scaffold320-551776	150305283	A	0.4167	0.4352	G	0.02745	0.8684	0.9271
1	snp2811-scaffold1082-402075	533477	A	0.5	0.4815	G	0.02696	0.8696	1.077
1	snp4152-scaffold113-1459333	54655618	G	0.5	0.4815	A	0.02696	0.8696	1.077
1	snp48514-scaffold689-2272045	88607732	G	0.5	0.4815	A	0.02696	0.8696	1.077
1	snp26487-scaffold276-7780147	97704458	A	0.5	0.4815	G	0.02696	0.8696	1.077
1	snp56462-scaffold889-546264	19828718	A	0.08333	0.07407	G	0.02404	0.8768	1.136
1	snp37405-scaffold456-3392968	60199074	G	0.08333	0.07407	A	0.02404	0.8768	1.136
1	GoatD01.032542	61439233	A	0.08333	0.07407	C	0.02404	0.8768	1.136
1	snp48520-scaffold689-2539329	88884470	G	0.08333	0.07407	A	0.02404	0.8768	1.136
1	snp27434-scaffold292-1142820	140081733	A	0.08333	0.07407	G	0.02404	0.8768	1.136
1	snp3429-scaffold1105-399246	130422701	G	0.2083	0.1944	A	0.02395	0.877	1.09
1	snp2867-scaffold1084-438967	11996501	G	0.2083	0.2222	A	0.0221	0.8818	0.9211
1	snp3221-scaffold1097-82362	37262202	A	0.2083	0.2222	G	0.0221	0.8818	0.9211
1	snp48240-scaffold682-3403066	69952918	C	0.2083	0.2222	A	0.0221	0.8818	0.9211
1	snp12136-scaffold145-176477	152068247	G	0.2083	0.2222	A	0.0221	0.8818	0.9211
1	snp2805-scaffold1082-135541	801872	A	0.08333	0.09259	G	0.02037	0.8865	0.8909
1	snp42345-scaffold559-268429	10374718	A	0.08333	0.09259	G	0.02037	0.8865	0.8909
1	snp56451-scaffold889-117783	19397799	A	0.08333	0.09259	G	0.02037	0.8865	0.8909
1	snp26493-scaffold276-8039202	97961756	G	0.08333	0.09259	A	0.02037	0.8865	0.8909
1	snp46381-scaffold640-424727	24397173	G	0.2917	0.2778	A	0.01878	0.891	1.071
1	snp37439-scaffold456-4831434	58757875	A	0.2917	0.2778	G	0.01878	0.891	1.071
1	snp37343-scaffold456-804803	62791453	A	0.2917	0.2778	G	0.01878	0.891	1.071
1	snp26340-scaffold276-1480398	91381905	G	0.2917	0.2778	A	0.01878	0.891	1.071
1	snp419-scaffold1010-258902	137356557	A	0.2917	0.2778	G	0.01878	0.891	1.071
1	snp15707-scaffold1652-21110	28490337	G	0.2917	0.3056	A	0.01793	0.8935	0.9358
1	snp43723-scaffold586-1001715	30183991	G	0.2917	0.3056	A	0.01793	0.8935	0.9358
1	snp39629-scaffold504-2121833	31554758	G	0.2917	0.3056	A	0.01793	0.8935	0.9358
1	snp2275-scaffold1069-2017849	66083953	A	0.2917	0.3056	G	0.01793	0.8935	0.9358
1	snp48195-scaffold682-1542745	71817758	G	0.2917	0.3056	A	0.01793	0.8935	0.9358
1	snp40563-scaffold519-2879144	80453271	A	0.2917	0.3056	G	0.01793	0.8935	0.9358
1	snp26916-scaffold285-133410	117799739	G	0.2917	0.3056	A	0.01793	0.8935	0.9358
1	snp24411-scaffold2473-45157	128778251	G	0.2917	0.3056	A	0.01793	0.8935	0.9358
1	snp23068-scaffold230-3626517	131557973	G	0.2917	0.3056	A	0.01793	0.8935	0.9358
1	snp23061-scaffold230-3296848	131888025	A	0.2917	0.3056	G	0.01793	0.8935	0.9358
1	snp37476-scaffold458-50818	136272847	A	0.2917	0.3056	G	0.01793	0.8935	0.9358
1	snp27427-scaffold292-835526	140387562	A	0.2917	0.3056	G	0.01793	0.8935	0.9358
1	snp40536-scaffold519-1662551	79233377	G	0.375	0.3611	A	0.01637	0.8982	1.062
1	snp48543-scaffold689-3459329	89808282	A	0.375	0.3611	G	0.01637	0.8982	1.062
1	snp26401-scaffold276-4079486	93992564	C	0.375	0.3611	A	0.01637	0.8982	1.062
1	snp26424-scaffold276-5058463	94972442	A	0.375	0.3611	C	0.01637	0.8982	1.062
1	snp11814-scaffold1438-768083	127963519	A	0.375	0.3611	G	0.01637	0.8982	1.062
1	1_23480415_AF-PAKI	23480415	G	0.375	0.3889	A	0.01598	0.8994	0.9429
1	snp45685-scaffold627-2804359	43522281	G	0.375	0.3889	A	0.01598	0.8994	0.9429
1	snp23414-scaffold235-239749	13380150	A	0.4583	0.4444	G	0.01532	0.9015	1.058
1	snp4122-scaffold113-284814	53490004	A	0.4583	0.4444	G	0.01532	0.9015	1.058
1	snp24543-scaffold2495-336588	56372525	G	0.4583	0.4444	A	0.01532	0.9015	1.058
1	snp48465-scaffold689-243932	86584934	G	0.4583	0.4444	A	0.01532	0.9015	1.058
1	snp26409-scaffold276-4440247	94356598	G	0.4583	0.4444	A	0.01532	0.9015	1.058
1	snp6974-scaffold1257-459805	103720380	A	0.4583	0.4444	G	0.01532	0.9015	1.058
1	snp25523-scaffold263-732508	110695471	G	0.4583	0.4444	A	0.01532	0.9015	1.058
1	snp14651-scaffold1590-627609	122380371	G	0.4583	0.4444	A	0.01532	0.9015	1.058
1	snp14646-scaffold1590-395177	122623602	A	0.4583	0.4444	G	0.01532	0.9015	1.058
1	snp16936-scaffold177-242666	123915386	G	0.4583	0.4444	A	0.01532	0.9015	1.058
1	snp8552-scaffold1309-263623	139701259	G	0.4583	0.4444	A	0.01532	0.9015	1.058
1	snp55838-scaffold867-192173	9382099	A	0.4583	0.4722	G	0.01521	0.9019	0.9457
1	snp18429-scaffold1867-36157	11491325	A	0.4583	0.4722	C	0.01521	0.9019	0.9457
1	snp23407-scaffold235-11963	13147714	A	0.4583	0.4722	G	0.01521	0.9019	0.9457
1	snp12632-scaffold1480-984227	46591721	A	0.4583	0.4722	G	0.01521	0.9019	0.9457
1	snp14197-scaffold1568-407457	52178031	C	0.4583	0.4722	A	0.01521	0.9019	0.9457
1	snp37372-scaffold456-2011045	61579557	G	0.4583	0.4722	A	0.01521	0.9019	0.9457
1	snp36327-scaffold435-3120299	74424239	G	0.4583	0.4722	A	0.01521	0.9019	0.9457
1	snp26333-scaffold276-1182172	91080697	G	0.4583	0.4722	A	0.01521	0.9019	0.9457
1	snp58250-scaffold945-367890	108451718	A	0.4583	0.4722	G	0.01521	0.9019	0.9457
1	snp25833-scaffold266-2435225	125003697	G	0.4583	0.4722	A	0.01521	0.9019	0.9457
1	snp12149-scaffold145-736257	151505265	G	0.4583	0.4722	A	0.01521	0.9019	0.9457
1	snp4180-scaffold113-2584018	55795713	A	0.1667	0.1574	G	0.01258	0.9107	1.071
1	snp36324-scaffold435-2984633	74559984	A	0.1667	0.1574	C	0.01258	0.9107	1.071
1	snp48522-scaffold689-2619832	88965345	G	0.1667	0.1574	A	0.01258	0.9107	1.071
1	snp37477-scaffold458-108164	136330861	A	0.1667	0.1574	G	0.01258	0.9107	1.071
1	snp40535-scaffold519-1630440	79200563	G	0.1667	0.1759	A	0.0117	0.9139	0.9368
1	snp48540-scaffold689-3318449	89666343	A	0.1667	0.1759	G	0.0117	0.9139	0.9368
1	snp26447-scaffold276-6062132	95977695	G	0.1667	0.1759	A	0.0117	0.9139	0.9368
1	snp26448-scaffold276-6105599	96021061	G	0.1667	0.1759	A	0.0117	0.9139	0.9368
1	snp16383-scaffold1727-539624	14283599	A	0.25	0.2407	G	0.009167	0.9237	1.051
1	snp47782-scaffold672-1753863	83771283	G	0.25	0.2407	A	0.009167	0.9237	1.051
1	snp26429-scaffold276-5292702	95206948	G	0.25	0.2407	A	0.009167	0.9237	1.051
1	snp27410-scaffold292-108123	141123033	A	0.25	0.2407	C	0.009167	0.9237	1.051
1	snp39656-scaffold504-3376241	32809892	G	0.25	0.2593	A	0.008804	0.9252	0.9524
1	snp607-scaffold1017-471784	57419570	G	0.25	0.2593	A	0.008804	0.9252	0.9524
1	snp58247-scaffold945-235121	108318988	A	0.25	0.2593	C	0.008804	0.9252	0.9524
1	snp3453-scaffold1105-1602646	129220979	A	0.25	0.2593	G	0.008804	0.9252	0.9524
1	snp8547-scaffold1309-42625	139921398	A	0.25	0.2593	G	0.008804	0.9252	0.9524
1	snp55855-scaffold868-569009	3157592	G	0.3333	0.3241	A	0.007665	0.9302	1.043
1	snp16372-scaffold1727-72750	13807104	G	0.3333	0.3241	A	0.007665	0.9302	1.043
1	snp33067-scaffold385-3574382	33600278	C	0.3333	0.3241	A	0.007665	0.9302	1.043
1	snp4168-scaffold113-2099806	55307142	A	0.3333	0.3241	G	0.007665	0.9302	1.043
1	snp40559-scaffold519-2695685	80269514	G	0.3333	0.3241	A	0.007665	0.9302	1.043
1	snp13280-scaffold1510-271508	81623853	A	0.3333	0.3241	G	0.007665	0.9302	1.043
1	snp8565-scaffold1309-871471	139092420	A	0.3333	0.3241	C	0.007665	0.9302	1.043
1	snp59177-scaffold971-605242	145032410	A	0.3333	0.3241	G	0.007665	0.9302	1.043
1	snp48534-scaffold689-3085753	89433588	A	0.3333	0.3426	C	0.007493	0.931	0.9595
1	snp14444-scaffold1577-339711	4078341	G	0.4167	0.4074	A	0.006964	0.9335	1.039
1	snp8476-scaffold1307-388513	9662286	G	0.4167	0.4074	A	0.006964	0.9335	1.039
1	snp18425-scaffold1864-796507	15423607	A	0.4167	0.4074	G	0.006964	0.9335	1.039
1	snp29922-scaffold325-1136180	21374409	A	0.4167	0.4074	G	0.006964	0.9335	1.039
1	snp39649-scaffold504-3043211	32474058	A	0.4167	0.4074	G	0.006964	0.9335	1.039
1	snp33033-scaffold385-1978059	35198354	A	0.4167	0.4074	C	0.006964	0.9335	1.039
1	snp14213-scaffold1568-1097890	51482441	A	0.4167	0.4074	G	0.006964	0.9335	1.039
1	snp48542-scaffold689-3415326	89763695	G	0.4167	0.4074	A	0.006964	0.9335	1.039
1	snp25570-scaffold263-2803875	112819660	G	0.4167	0.4074	A	0.006964	0.9335	1.039
1	snp3454-scaffold1105-1676506	129146430	G	0.4167	0.4074	A	0.006964	0.9335	1.039
1	snp33040-scaffold385-2335537	34839863	A	0.4167	0.4259	G	0.006892	0.9338	0.9627
1	snp33026-scaffold385-1637985	35542059	C	0.4167	0.4259	A	0.006892	0.9338	0.9627
1	snp45713-scaffold627-4108111	44833935	A	0.4167	0.4259	G	0.006892	0.9338	0.9627
1	snp45717-scaffold627-4269733	44996660	A	0.4167	0.4259	G	0.006892	0.9338	0.9627
1	snp14224-scaffold1568-1550376	51029010	G	0.4167	0.4259	A	0.006892	0.9338	0.9627
1	snp14193-scaffold1568-206065	52378620	G	0.4167	0.4259	A	0.006892	0.9338	0.9627
1	snp37418-scaffold456-3930534	59658933	A	0.4167	0.4259	C	0.006892	0.9338	0.9627
1	snp37417-scaffold456-3900850	59688632	G	0.4167	0.4259	A	0.006892	0.9338	0.9627
1	snp37359-scaffold456-1427394	62167010	G	0.4167	0.4259	A	0.006892	0.9338	0.9627
1	snp40508-scaffold519-428138	77998494	G	0.4167	0.4259	A	0.006892	0.9338	0.9627
1	snp48495-scaffold689-1503657	87838642	G	0.4167	0.4259	A	0.006892	0.9338	0.9627
1	snp30193-scaffold332-966780	100168322	G	0.4167	0.4259	A	0.006892	0.9338	0.9627
1	snp27221-scaffold29-3453213	121420959	G	0.4167	0.4259	A	0.006892	0.9338	0.9627
1	snp22990-scaffold230-55096	135126105	G	0.4167	0.4259	A	0.006892	0.9338	0.9627
1	snp427-scaffold1010-679365	137773402	A	0.4167	0.4259	G	0.006892	0.9338	0.9627
1	1_142041543_AF-PAKI	142041543	A	0.4167	0.4259	G	0.006892	0.9338	0.9627
1	snp44242-scaffold601-627172	6741956	C	0.5	0.5093	A	0.006736	0.9346	0.9636
1	snp15733-scaffold1652-1126966	27379911	G	0.5	0.4907	A	0.006736	0.9346	1.038
1	snp33001-scaffold385-610162	36565845	G	0.5	0.5093	A	0.006736	0.9346	0.9636
1	snp32991-scaffold385-133908	37043827	A	0.5	0.4907	G	0.006736	0.9346	1.038
1	snp50722-scaffold731-432585	38152280	A	0.5	0.4907	G	0.006736	0.9346	1.038
1	snp48191-scaffold682-1406589	71953985	G	0.5	0.4907	A	0.006736	0.9346	1.038
1	snp40528-scaffold519-1333499	78903068	A	0.5	0.4907	G	0.006736	0.9346	1.038
1	snp420-scaffold1010-312401	137405419	G	0.5	0.4907	A	0.006736	0.9346	1.038
1	snp27437-scaffold292-1261810	139961892	A	0.5	0.5093	G	0.006736	0.9346	0.9636
1	snp28926-scaffold3111-130570	144265013	G	0.5	0.5093	A	0.006736	0.9346	0.9636
1	snp29524-scaffold320-56809	150801933	G	0.5	0.4907	A	0.006736	0.9346	1.038
1	snp37515-scaffold46-753252	154925648	G	0.5	0.4907	A	0.006736	0.9346	1.038
1	snp19521-scaffold197-1391007	16863396	G	0.125	0.1204	A	0.003951	0.9499	1.044
1	snp26480-scaffold276-7462385	97385386	G	0.125	0.1204	A	0.003951	0.9499	1.044
1	snp27150-scaffold29-459178	118392885	A	0.125	0.1204	G	0.003951	0.9499	1.044
1	snp45730-scaffold627-4840954	45570681	G	0.125	0.1296	A	0.003751	0.9512	0.9592
1	snp16781-scaffold1758-299848	102000881	A	0.125	0.1296	C	0.003751	0.9512	0.9592
1	snp59390-scaffold979-844062	1781860	A	0.2083	0.2037	G	0.002587	0.9594	1.029
1	snp56470-scaffold889-884487	20166884	G	0.2083	0.2037	A	0.002587	0.9594	1.029
1	snp45695-scaffold627-3222439	43943543	C	0.2083	0.2037	A	0.002587	0.9594	1.029
1	snp32721-scaffold377-1639477	84680880	A	0.2083	0.2037	G	0.002587	0.9594	1.029
1	snp46649-scaffold65-565888	104689293	A	0.2083	0.2037	C	0.002587	0.9594	1.029
1	snp58249-scaffold945-310358	108393850	A	0.2083	0.2037	G	0.002587	0.9594	1.029
1	snp27931-scaffold3-582963	143008578	G	0.2083	0.2037	A	0.002587	0.9594	1.029
1	snp14096-scaffold1560-786871	41797117	A	0.2083	0.213	G	0.002518	0.96	0.9725
1	snp4143-scaffold113-1112735	54309548	G	0.2083	0.213	A	0.002518	0.96	0.9725
1	snp4144-scaffold113-1147512	54344380	A	0.2083	0.213	G	0.002518	0.96	0.9725
1	snp40501-scaffold519-159268	77728602	G	0.2083	0.213	A	0.002518	0.96	0.9725
1	snp25580-scaffold263-3202507	113218662	A	0.2083	0.213	G	0.002518	0.96	0.9725
1	snp55847-scaffold868-199792	3530748	G	0.2917	0.287	A	0.002053	0.9639	1.023
1	snp36291-scaffold435-1561674	75995421	G	0.2917	0.287	A	0.002053	0.9639	1.023
1	snp8059-scaffold1292-155797	21580683	G	0.2917	0.2963	A	0.002022	0.9641	0.9779
1	snp14082-scaffold1560-185575	41188297	A	0.2917	0.2963	G	0.002022	0.9641	0.9779
1	snp28574-scaffold306-675233	63828436	A	0.2917	0.2963	G	0.002022	0.9641	0.9779
1	snp2268-scaffold1069-1722951	65787668	A	0.2917	0.2963	G	0.002022	0.9641	0.9779
1	snp36332-scaffold435-3312433	74232035	G	0.2917	0.2963	A	0.002022	0.9641	0.9779
1	snp48470-scaffold689-494080	86836696	G	0.2917	0.2963	A	0.002022	0.9641	0.9779
1	snp26392-scaffold276-3626647	93537993	G	0.2917	0.2963	A	0.002022	0.9641	0.9779
1	snp48953-scaffold699-449731	135695117	G	0.2917	0.2963	A	0.002022	0.9641	0.9779
1	snp59371-scaffold979-21857	959556	G	0.375	0.3704	A	0.001803	0.9661	1.02
1	snp37354-scaffold456-1233951	62360114	A	0.375	0.3704	G	0.001803	0.9661	1.02
1	snp21824-scaffold214-1526018	68467517	G	0.375	0.3704	A	0.001803	0.9661	1.02
1	snp26416-scaffold276-4757628	94671245	G	0.375	0.3704	A	0.001803	0.9661	1.02
1	snp26509-scaffold276-8750998	98677572	G	0.375	0.3704	A	0.001803	0.9661	1.02
1	snp46702-scaffold65-2862743	106991831	A	0.375	0.3704	G	0.001803	0.9661	1.02
1	snp6720-scaffold1244-744620	148413501	A	0.375	0.3704	G	0.001803	0.9661	1.02
1	snp52329-scaffold778-302412	29701218	A	0.375	0.3796	G	0.001789	0.9663	0.9805
1	snp33018-scaffold385-1319640	35860363	A	0.375	0.3796	C	0.001789	0.9663	0.9805
1	snp48244-scaffold682-3644020	69728740	A	0.375	0.3796	C	0.001789	0.9663	0.9805
1	snp32699-scaffold377-647115	85677444	A	0.375	0.3796	G	0.001789	0.9663	0.9805
1	snp26363-scaffold276-2443453	92352247	G	0.375	0.3796	A	0.001789	0.9663	0.9805
1	snp26397-scaffold276-3865649	93780028	G	0.375	0.3796	A	0.001789	0.9663	0.9805
1	1_109839943_AF-PAKI	109839943	G	0.375	0.3796	A	0.001789	0.9663	0.9805
1	snp25521-scaffold263-637067	110599971	A	0.375	0.3796	G	0.001789	0.9663	0.9805
1	1_18960_AF-PAKI	18960	G	0.4583	0.4537	A	0.001698	0.9671	1.019
1	snp19282-scaffold1944-411838	4724100	A	0.4583	0.4537	G	0.001698	0.9671	1.019
1	snp2696-scaffold1077-1261395	18014442	A	0.4583	0.4537	G	0.001698	0.9671	1.019
1	snp26449-scaffold276-6138113	96049885	A	0.4583	0.4537	G	0.001698	0.9671	1.019
1	snp30177-scaffold332-319892	100813411	C	0.4583	0.4537	A	0.001698	0.9671	1.019
1	snp3437-scaffold1105-815473	130006675	A	0.4583	0.4537	G	0.001698	0.9671	1.019
1	snp36368-scaffold436-668166	147517992	G	0.4583	0.4537	A	0.001698	0.9671	1.019
1	snp37519-scaffold46-879127	154799871	A	0.4583	0.4537	G	0.001698	0.9671	1.019
1	snp19278-scaffold1944-217295	4918536	G	0.4583	0.463	A	0.001693	0.9672	0.9815
1	snp39650-scaffold504-3078592	32510721	G	0.4583	0.463	A	0.001693	0.9672	0.9815
1	snp33004-scaffold385-741275	36434010	A	0.4583	0.463	G	0.001693	0.9672	0.9815
1	snp4174-scaffold113-2332239	55542668	G	0.4583	0.463	A	0.001693	0.9672	0.9815
1	snp40503-scaffold519-235609	77805126	A	0.4583	0.463	C	0.001693	0.9672	0.9815
1	snp25542-scaffold263-1576031	111574344	A	0.4583	0.463	G	0.001693	0.9672	0.9815
1	snp59401-scaffold979-1285423	2242567	A	0.3333	0.3333	G	0	1	1
1	snp44232-scaffold601-182320	6295772	G	0.5	0.5	A	0	1	1
1	snp55839-scaffold867-222852	9413786	A	0.1667	0.1667	C	0	1	1
1	snp43514-scaffold58-97018	11962042	A	0.4167	0.4167	G	0	1	1
1	snp16389-scaffold1727-810062	14553692	G	0.1667	0.1667	A	0	1	1
1	snp19519-scaffold197-1324696	16797730	C	0.1667	0.1667	A	0	1	1
1	snp37990-scaffold472-257492	22001329	A	0.25	0.25	G	0	1	1
1	1_26383901_AF-PAKI	26383901	G	0.4167	0.4167	A	0	1	1
1	snp11785-scaffold1437-218398	26539816	A	0.1667	0.1667	G	0	1	1
1	snp15725-scaffold1652-760628	27747113	C	0.5	0.5	A	0	1	1
1	snp52906-scaffold794-670206	28755163	G	0.4167	0.4167	A	0	1	1
1	snp50716-scaffold731-156952	37881615	A	0.5	0.5	G	0	1	1
1	snp54653-scaffold835-775876	38831680	G	0.3333	0.3333	A	0	1	1
1	snp45632-scaffold627-363060	40000300	A	0.25	0.25	G	0	1	1
1	snp45661-scaffold627-1722189	42432156	A	0.08333	0.08333	G	0	1	1
1	snp45705-scaffold627-3753468	44475064	G	0.25	0.25	A	0	1	1
1	snp48340-scaffold686-804838	47704739	G	0.25	0.25	A	0	1	1
1	snp48334-scaffold686-462470	48051444	G	0.3333	0.3333	A	0	1	1
1	snp24542-scaffold2495-300349	56408820	A	0.5	0.5	G	0	1	1
1	snp48202-scaffold682-1804941	71555348	A	0.5	0.5	G	0	1	1
1	snp36323-scaffold435-2937970	74607091	A	0.3333	0.3333	G	0	1	1
1	GoatD01.001203	77395837	G	0.3333	0.3333	A	0	1	1
1	snp40562-scaffold519-2850421	80424852	A	0.1667	0.1667	G	0	1	1
1	snp48475-scaffold689-690181	87032144	G	0.4167	0.4167	A	0	1	1
1	snp26334-scaffold276-1229404	91127894	G	0.4167	0.4167	A	0	1	1
1	snp26362-scaffold276-2412987	92321401	A	0.3333	0.3333	G	0	1	1
1	snp58272-scaffold945-1407839	109497716	G	0.5	0.5	A	0	1	1
1	snp23444-scaffold236-235435	114023567	G	0.3333	0.3333	A	0	1	1
1	snp26925-scaffold285-566447	117368427	A	0.5	0.5	G	0	1	1
1	snp26923-scaffold285-488038	117447153	A	0.1667	0.1667	G	0	1	1
1	snp27210-scaffold29-2984518	120946554	A	0.08333	0.08333	G	0	1	1
1	snp16935-scaffold177-211831	123946108	G	0.1667	0.1667	A	0	1	1
1	snp11801-scaffold1438-223834	128506679	A	0.1667	0.1667	G	0	1	1
1	snp3442-scaffold1105-1093593	129726382	A	0.08333	0.08333	G	0	1	1
1	snp22992-scaffold230-115687	135065110	A	0.4167	0.4167	G	0	1	1
1	snp55173-scaffold848-16880	137081138	G	0.3333	0.3333	A	0	1	1
1	snp37506-scaffold46-368851	155314464	A	0.08333	0.08333	G	0	1	1
2	snp20448-scaffold202-3614967	102197905	G	0.375	0.07407	A	15.85	6.863e-05	7.5
2	snp38059-scaffold474-1133378	135434648	G	0.8333	0.4167	A	13.64	0.0002215	7
2	snp4620-scaffold1148-48692	69431025	C	0.125	0.5	A	11.25	0.0007942	0.1429
2	snp14396-scaffold1572-56639	129609623	A	0.125	0.4907	G	10.75	0.001041	0.1482
2	snp46015-scaffold631-1457100	42362687	A	0.2083	0.5741	G	10.51	0.001188	0.1952
2	snp35263-scaffold422-2188765	123471696	G	0.1667	0.01852	A	9.933	0.001623	10.6
2	snp27452-scaffold2925-417572	2422980	G	0.04167	0.3611	A	9.488	0.002069	0.07692
2	snp9380-scaffold1341-1102747	113495459	G	0.75	0.4074	A	9.253	0.002351	4.364
2	snp7414-scaffold127-1511717	26862142	G	0	0.287	A	9.003	0.002695	0
2	snp7458-scaffold127-3367747	25009382	G	0.5833	0.2685	A	8.861	0.002914	3.814
2	snp33239-scaffold39-425317	109864045	A	0.7083	0.3796	G	8.613	0.003338	3.969
2	snp30933-scaffold341-2006050	39829778	A	0.5417	0.2407	C	8.542	0.00347	3.727
2	snp8353-scaffold130-4097690	5214859	A	0.3333	0.1019	G	8.539	0.003476	4.409
2	snp52159-scaffold772-436536	12645488	A	0.4583	0.1852	G	8.153	0.004299	3.723
2	snp53738-scaffold82-2051080	50818489	G	0.4167	0.1574	A	8.112	0.004397	3.824
2	snp33487-scaffold393-259518	68068705	G	0.4167	0.1574	A	8.112	0.004397	3.824
2	snp7507-scaffold127-5533736	22818077	A	0.125	0.4352	C	8.029	0.004603	0.1854
2	snp37770-scaffold464-5081731	37568963	A	0.125	0.4352	G	8.029	0.004603	0.1854
2	snp11354-scaffold1410-162641	29350964	A	0.2917	0.08333	G	8.001	0.004675	4.529
2	snp40345-scaffold515-2062829	46688231	A	0.04167	0.3241	G	7.896	0.004955	0.09068
2	snp27450-scaffold2925-325792	2330570	A	0.7083	0.3981	G	7.62	0.005772	3.671
2	snp35729-scaffold430-234374	97462217	G	0.04167	0.3148	A	7.519	0.006105	0.09463
2	snp40348-scaffold515-2159850	46591510	A	0.08333	0.3704	G	7.457	0.006317	0.1545
2	snp16989-scaffold1772-167057	31810109	A	0.25	0.5556	G	7.333	0.006769	0.2667
2	snp53820-scaffold82-5619102	54423577	A	0.5417	0.2593	G	7.314	0.006843	3.377
2	snp38057-scaffold474-1055039	135513238	A	0	0.2407	C	7.195	0.007311	0
2	snp57628-scaffold923-800038	80042086	G	0.1667	0.463	A	7.131	0.007575	0.232
2	snp3625-scaffold1113-295981	15938173	G	0.6667	0.3704	A	7.058	0.007893	3.4
2	snp10687-scaffold138-331367	29840892	A	0.625	0.3333	G	7.046	0.007945	3.333
2	snp46000-scaffold631-796177	41698550	A	0.5	0.2315	G	7.018	0.008068	3.32
2	snp3637-scaffold1113-789292	16432431	A	0.5833	0.3056	G	6.608	0.01015	3.182
2	snp57630-scaffold923-876614	80118803	A	0.5833	0.3056	G	6.608	0.01015	3.182
2	snp32349-scaffold367-1959918	128401320	G	0.25	0.537	A	6.477	0.01093	0.2874
2	snp28936-scaffold312-78561	69560363	A	0.5	0.2407	G	6.438	0.01117	3.154
2	snp37725-scaffold464-3112131	35595729	A	0.1667	0.4444	G	6.346	0.01176	0.25
2	snp33246-scaffold39-735994	110175934	A	0.1667	0.4444	G	6.346	0.01176	0.25
2	snp28319-scaffold3010-251084	1180107	A	0.7083	0.4259	G	6.277	0.01223	3.273
2	snp45006-scaffold614-1153619	88792846	A	0.5417	0.2778	C	6.226	0.01259	3.073
2	snp6747-scaffold1245-343446	118103687	A	0.4583	0.213	G	6.182	0.0129	3.127
2	snp57644-scaffold923-1424052	80671961	A	0.6667	0.3889	G	6.151	0.01313	3.143
2	snp8271-scaffold130-619798	8687015	G	0.4167	0.1852	A	5.991	0.01438	3.143
2	snp8293-scaffold130-1480664	7827824	A	0.7083	0.4352	G	5.866	0.01544	3.152
[truncated: 33,817 more rows]

## Sheet: Fst
Marker	Chr	Pos	FST
Random2.2K-140	1	143848171	0.312497
snp21697-scaffold2121-649938	1	69551262	0.302737
snp48229-scaffold682-2946248	1	70411133	0.286766
snp59810-scaffold993-1202107	1	156892864	0.27311
snp29547-scaffold320-1044453	1	149809199	0.251219
snp394-scaffold1009-1164506	1	114685459	0.235443
snp48228-scaffold682-2907245	1	70450345	0.226734
1_155575234_RH-map	1	155575234	0.226376
snp59391-scaffold979-879926	1	1836750	0.219594
snp37433-scaffold456-4587893	1	59001370	0.216386
snp30184-scaffold332-604314	1	100524380	0.207126
snp23036-scaffold230-2095606	1	133093227	0.206203
snp37371-scaffold456-1964934	1	61626298	0.20056
snp45664-scaffold627-1873833	1	42587747	0.196724
snp48942-scaffold699-17974	1	136128514	0.195472
snp36295-scaffold435-1695548	1	75860412	0.194317
snp14101-scaffold1560-1032913	1	159328	0.191774
snp8564-scaffold1309-793050	1	139169588	0.188285
snp48230-scaffold682-3006360	1	70351246	0.18511
snp37385-scaffold456-2607180	1	60981960	0.182337
snp37522-scaffold46-1033090	1	154645750	0.177106
snp37412-scaffold456-3650625	1	59939542	0.175778
snp48159-scaffold682-120957	1	73238431	0.175061
snp37514-scaffold46-693548	1	154985531	0.174983
snp23005-scaffold230-702633	1	134481510	0.174189
snp2266-scaffold1069-1624161	1	65688829	0.17316
snp27928-scaffold3-458830	1	142887188	0.171566
snp36357-scaffold436-246604	1	147097270	0.170141
snp45674-scaffold627-2303687	1	43021857	0.164511
snp37368-scaffold456-1844171	1	61748438	0.163839
snp48501-scaffold689-1741757	1	88076628	0.162898
1_66664038_AF-PAKI	1	66664038	0.15922
snp33027-scaffold385-1698298	1	35480656	0.15909
snp55842-scaffold868-15809	1	3714739	0.158058
snp37513-scaffold46-649872	1	155035179	0.157753
snp25786-scaffold266-281762	1	127159995	0.155189
snp36274-scaffold435-824683	1	76744885	0.15368
snp26485-scaffold276-7715356	1	97639400	0.152428
snp16955-scaffold177-1087146	1	123067362	0.152157
snp37562-scaffold46-2697614	1	152997668	0.151816
snp25591-scaffold263-3677260	1	113699599	0.150512
snp26346-scaffold276-1732684	1	91636763	0.149683
snp42344-scaffold559-235740	1	10342341	0.149329
snp6730-scaffold1244-1127970	1	148022658	0.148859
snp3226-scaffold1097-279182	1	37441520	0.145473
snp36286-scaffold435-1380639	1	76178528	0.145134
snp48231-scaffold682-3041669	1	70316497	0.142546
snp424-scaffold1010-510998	1	137604549	0.142262
snp36336-scaffold435-3490645	1	74053122	0.142118
snp14442-scaffold1577-228607	1	3966599	0.142063
snp37328-scaffold456-165622	1	63434689	0.14174
snp8477-scaffold1307-443595	1	9606365	0.14151
snp45652-scaffold627-1384662	1	42092506	0.140943
snp54636-scaffold835-22393	1	39591951	0.138275
snp26503-scaffold276-8422057	1	98346991	0.138275
snp22991-scaffold230-85279	1	135095900	0.138237
snp4120-scaffold113-164488	1	53379210	0.136573
snp26426-scaffold276-5135518	1	95050067	0.136178
snp25789-scaffold266-400757	1	127040891	0.135085
snp26405-scaffold276-4237851	1	94151712	0.134533
snp26492-scaffold276-7991301	1	97914078	0.133068
snp14191-scaffold1568-88153	1	52497288	0.13234
snp6731-scaffold1244-1159993	1	147990515	0.131815
GoatD01.017256	1	43860293	0.130938
snp36290-scaffold435-1532052	1	76026237	0.130064
snp37351-scaffold456-1124917	1	62470137	0.129643
snp20571-scaffold2027-5376	1	6107244	0.128839
snp32686-scaffold377-106371	1	86223391	0.125567
snp2689-scaffold1077-943184	1	18333202	0.124256
snp47759-scaffold672-664084	1	82677468	0.123486
snp26433-scaffold276-5468529	1	95383818	0.120524
snp37987-scaffold472-125488	1	21870138	0.120491
snp48944-scaffold699-124602	1	136019303	0.120392
snp11816-scaffold1438-846140	1	127887216	0.119591
snp21323-scaffold2083-3122	1	143465553	0.119591
snp26377-scaffold276-3048277	1	92958344	0.118857
snp46659-scaffold65-980926	1	105104279	0.117539
snp48459-scaffold688-1442858	1	9175161	0.117379
snp45635-scaffold627-540723	1	40170770	0.117302
snp14198-scaffold1568-444650	1	52140450	0.116243
snp14227-scaffold1568-1640975	1	50938524	0.116084
snp45744-scaffold627-5538490	1	46272440	0.115183
snp32716-scaffold377-1472901	1	84848216	0.114621
snp2863-scaffold1084-280421	1	12165235	0.114519
snp48447-scaffold688-973374	1	8706726	0.113188
snp14222-scaffold1568-1471141	1	51109331	0.113188
GoatD01.007254	1	24161518	0.112743
snp26921-scaffold285-401850	1	117533249	0.112185
snp37420-scaffold456-4001430	1	59587958	0.111962
snp22507-scaffold2228-69650	1	102438707	0.11193
snp46715-scaffold65-3440034	1	107568920	0.11165
snp4147-scaffold113-1259942	1	54456423	0.111345
snp37376-scaffold456-2189866	1	61400985	0.110476
snp12615-scaffold1480-313980	1	47267647	0.110399
snp27226-scaffold29-3696750	1	121666874	0.109647
snp27217-scaffold29-3227497	1	121192649	0.109532
snp30190-scaffold332-824837	1	100301088	0.107906
snp21696-scaffold2121-602504	1	69503729	0.107637
snp55857-scaffold868-647631	1	3079285	0.107276
snp29542-scaffold320-855334	1	149999627	0.106497
snp48218-scaffold682-2498698	1	70860032	0.106084
snp44246-scaffold601-869506	1	6975496	0.105943
snp59166-scaffold971-86667	1	144513690	0.105491
snp4132-scaffold113-709050	1	53907979	0.105319
snp37407-scaffold456-3453795	1	60137712	0.105192
snp423-scaffold1010-464616	1	137557930	0.104244
snp27156-scaffold29-666705	1	118600327	0.103821
1_53633334_AF-PAKI	1	53633334	0.103246
1_45587785_AF-PAKI	1	45587785	0.102741
snp27142-scaffold29-180038	1	118112217	0.102741
snp48226-scaffold682-2824931	1	70533390	0.102715
snp14647-scaffold1590-453901	1	122564348	0.102715
snp21327-scaffold2083-180221	1	143641237	0.102357
snp25798-scaffold266-779168	1	126660500	0.10217
snp15432-scaffold1636-161129	1	12969108	0.101911
snp39638-scaffold504-2577242	1	32007183	0.101611
1_152361551_AF-PAKI	1	152361551	0.101471
snp37528-scaffold46-1255662	1	154420128	0.100132
snp47761-scaffold672-736962	1	82750046	0.0996463
snp2242-scaffold1069-506037	1	64568172	0.099137
snp27930-scaffold3-543849	1	142969566	0.099137
snp26490-scaffold276-7916993	1	97840365	0.0988054
snp2241-scaffold1069-462570	1	64524325	0.0973062
snp27929-scaffold3-508159	1	142933758	0.097156
snp36303-scaffold435-2012276	1	75538131	0.097139
snp8558-scaffold1309-520015	1	139444127	0.0966153
snp48965-scaffold699-939219	1	135204267	0.0964926
snp26938-scaffold285-1173210	1	116761086	0.0957341
snp48492-scaffold689-1382736	1	87716802	0.0956287
snp59399-scaffold979-1201688	1	2158850	0.0951978
snp29539-scaffold320-736781	1	150118910	0.0949779
snp44229-scaffold601-31689	1	6144487	0.0942258
snp37373-scaffold456-2042583	1	61548197	0.0941462
snp387-scaffold1009-876935	1	114974732	0.0940336
snp21328-scaffold2083-217716	1	143678723	0.0938552
snp27234-scaffold29-4046264	1	122016851	0.0920688
snp27435-scaffold292-1176727	1	140047297	0.0917172
snp4123-scaffold113-318642	1	53524300	0.0902016
snp25793-scaffold266-568727	1	126872579	0.0902016
snp27141-scaffold29-140792	1	118072995	0.0901323
1_3308297_RH-map	1	3308297	0.0900727
snp2263-scaffold1069-1450732	1	65515102	0.0898397
snp23044-scaffold230-2510023	1	132678692	0.0894895
snp23009-scaffold230-836013	1	134348470	0.0886911
snp45818-scaffold629-512874	1	26109305	0.0886726
snp46721-scaffold65-3722664	1	107851656	0.0886726
snp16295-scaffold1716-58435	1	11804316	0.0882081
snp12621-scaffold1480-528352	1	47051236	0.0866726
snp27203-scaffold29-2670324	1	120619878	0.0863301
snp59379-scaffold979-370658	1	1310088	0.0842132
snp36340-scaffold435-3655083	1	73881816	0.0840641
snp43701-scaffold586-4105	1	31190808	0.0837173
snp25571-scaffold263-2836358	1	112852198	0.0836584
snp23442-scaffold236-135946	1	113923292	0.0834889
snp45819-scaffold629-558019	1	26155113	0.0831959
snp36351-scaffold436-1810	1	146851572	0.082833
Random2.2K-30	1	25867206	0.0823253
snp48961-scaffold699-767094	1	135378111	0.0818934
snp12147-scaffold145-640752	1	151602067	0.0818934
snp37548-scaffold46-2094507	1	153598765	0.0812711
snp33015-scaffold385-1199560	1	35975222	0.0809157
snp2288-scaffold1069-2617164	1	66683561	0.0806789
snp37425-scaffold456-4210499	1	59378737	0.0796504
1_155042557_AF-PAKI	1	155042557	0.0795827
1_155662486_RH-map	1	155662486	0.0795113
snp4116-scaffold113-5653	1	53217077	0.0786285
snp37404-scaffold456-3357198	1	60234782	0.0786285
snp25801-scaffold266-889108	1	126551137	0.0786285
snp59789-scaffold993-361014	1	156045121	0.0783446
snp22989-scaffold230-7004	1	135174495	0.078221
snp18377-scaffold1860-39554	1	136181524	0.078221
snp26518-scaffold276-9111920	1	99035156	0.078067
snp15434-scaffold1636-230444	1	12898699	0.0778243
snp28559-scaffold306-67277	1	64440251	0.0777341
snp48161-scaffold682-202731	1	73156401	0.0777341
snp21796-scaffold214-211846	1	67107054	0.0775871
snp21689-scaffold2121-288688	1	69188596	0.0772156
snp37340-scaffold456-690814	1	62906322	0.0760909
snp45677-scaffold627-2467170	1	43186110	0.0757512
snp47752-scaffold672-342383	1	82354644	0.0755844
snp14199-scaffold1568-504377	1	52080052	0.0752218
snp27924-scaffold3-288994	1	142716767	0.0752218
snp48158-scaffold682-88138	1	73271739	0.075148
snp45699-scaffold627-3383511	1	44105754	0.0751246
snp20574-scaffold2027-123792	1	5987184	0.0750709
snp26369-scaffold276-2691363	1	92601685	0.0749668
snp25829-scaffold266-2231440	1	125207289	0.0749111
snp14083-scaffold1560-228319	1	41231606	0.074593
snp46707-scaffold65-3100072	1	107229275	0.0743346
snp46725-scaffold65-3894787	1	108027785	0.0743346
snp48008-scaffold679-70827	1	115943021	0.0738599
snp48532-scaffold689-3000765	1	89348366	0.0735099
snp46373-scaffold640-70409	1	24755419	0.0729269
snp15714-scaffold1652-298142	1	28216763	0.0728942
snp391-scaffold1009-1024556	1	114826280	0.0722575
snp42346-scaffold559-311056	1	10418692	0.0718835
snp23010-scaffold230-899446	1	134286400	0.071808
snp27193-scaffold29-2177712	1	120124419	0.0718049
snp52898-scaffold794-315337	1	29107970	0.0714891
snp37411-scaffold456-3603203	1	59987517	0.0713933
snp37374-scaffold456-2084255	1	61506587	0.0711327
snp14639-scaffold1590-107322	1	122911826	0.0711327
snp14228-scaffold1568-1693313	1	50884075	0.0709545
snp48493-scaffold689-1412395	1	87747146	0.0703545
snp14216-scaffold1568-1226159	1	51353428	0.0695597
snp33070-scaffold385-3701538	1	33470260	0.0695338
snp45647-scaffold627-1175868	1	40807132	0.0695338
snp29897-scaffold325-113963	1	20348412	0.0695061
snp17103-scaffold1788-26861	1	13663155	0.0691323
snp38011-scaffold472-1186160	1	22925465	0.0682615
snp26408-scaffold276-4359734	1	94275913	0.0682615
snp37565-scaffold46-2811211	1	152884271	0.0682053
snp14439-scaffold1577-120700	1	3858000	0.068166
snp26425-scaffold276-5106872	1	95021266	0.068166
snp25851-scaffold266-3139329	1	124298595	0.0674196
snp44231-scaffold601-124250	1	6237063	0.0674196
snp46723-scaffold65-3801555	1	107931346	0.0674196
snp25569-scaffold263-2734403	1	112747530	0.0671693
snp48427-scaffold688-185942	1	7915964	0.066909
snp21807-scaffold214-781779	1	67706153	0.066909
snp48956-scaffold699-550368	1	135595758	0.0668906
snp46386-scaffold640-591503	1	24228795	0.0663312
snp50714-scaffold731-60124	1	37786349	0.0661711
snp26430-scaffold276-5357305	1	95272425	0.0661558
snp24547-scaffold2495-471333	1	56236441	0.0661123
snp48945-scaffold699-162286	1	135981948	0.06599
snp36354-scaffold436-115056	1	146964989	0.0659685
snp14131-scaffold1564-743315	1	23335041	0.0654429
snp44250-scaffold601-1055861	1	7160352	0.0651557
snp45733-scaffold627-5011885	1	45743895	0.0645946
snp29543-scaffold320-888051	1	149967013	0.0645946
snp371-scaffold1009-149796	1	115703280	0.064445
snp21831-scaffold214-1805848	1	68749745	0.0643307
snp48490-scaffold689-1304207	1	87642468	0.0638241
snp25588-scaffold263-3525739	1	113546508	0.0635824
snp33064-scaffold385-3436013	1	33739319	0.0634414
snp27923-scaffold3-256876	1	142684760	0.0632656
snp48473-scaffold689-622519	1	86964109	0.063264
snp2687-scaffold1077-857485	1	18419764	0.0630983
snp36289-scaffold435-1483570	1	76074658	0.0630983
snp26372-scaffold276-2835226	1	92743160	0.0630983
snp48187-scaffold682-1236003	1	72124350	0.0629809
snp32998-scaffold385-431209	1	36745589	0.0629452
snp48172-scaffold682-626656	1	72734515	0.0626622
snp23004-scaffold230-640471	1	134543743	0.0626622
snp36294-scaffold435-1664839	1	75891278	0.0621718
snp25825-scaffold266-2007343	1	125431929	0.0615482
snp2693-scaffold1077-1119315	1	18156026	0.0614257
snp390-scaffold1009-978822	1	114872015	0.0613452
snp36299-scaffold435-1852357	1	75701019	0.0609377
snp30196-scaffold332-1090182	1	100044856	0.0605926
snp25567-scaffold263-2633600	1	112645538	0.060013
snp19520-scaffold197-1358363	1	16830539	0.0594707
snp32997-scaffold385-370233	1	36806837	0.0591448
snp23033-scaffold230-1935643	1	133254186	0.0591265
snp27200-scaffold29-2528239	1	120478571	0.0587013
snp46682-scaffold65-1922506	1	106052836	0.0585867
snp48518-scaffold689-2446290	1	88790472	0.058468
snp26431-scaffold276-5389396	1	95304851	0.0584406
snp421-scaffold1010-369191	1	137461470	0.0582825
snp4187-scaffold113-2899028	1	56110177	0.0582307
snp15716-scaffold1652-383318	1	28130282	0.0582027
snp40551-scaffold519-2337959	1	79910816	0.0581335
snp19290-scaffold1944-764910	1	4368265	0.058105
snp40296-scaffold514-1194580	1	142416711	0.058105
snp23052-scaffold230-2878016	1	132309208	0.0579791
GoatD01.038250	1	41775891	0.0573219
snp48179-scaffold682-925986	1	72435994	0.0573219
snp14637-scaffold1590-5097	1	123015156	0.0573219
snp59804-scaffold993-968518	1	156657013	0.0572858
snp608-scaffold1017-503259	1	57387637	0.0571533
snp16376-scaffold1727-226746	1	13963234	0.0571031
snp27140-scaffold29-88521	1	118021451	0.0571031
snp26935-scaffold285-1065474	1	116867779	0.056744
snp29532-scaffold320-400908	1	150457102	0.056744
snp54652-scaffold835-705488	1	38900381	0.0564586
snp47785-scaffold672-1873112	1	83890709	0.0562396
snp59380-scaffold979-422092	1	1361517	0.0562215
snp14094-scaffold1560-721048	1	41731107	0.0562215
snp37452-scaffold456-5411884	1	58179430	0.0562215
Random2.2K-71	1	62240760	0.0562215
snp27201-scaffold29-2601239	1	120551161	0.0562215
snp59164-scaffold971-10795	1	144397617	0.0562215
snp23046-scaffold230-2604297	1	132584726	0.0561996
snp27937-scaffold3-861534	1	143283606	0.0561571
snp26435-scaffold276-5579943	1	95495879	0.0552648
snp33065-scaffold385-3479025	1	33695905	0.0551392
snp25558-scaffold263-2216915	1	112225044	0.0551392
snp39645-scaffold504-2872191	1	32302098	0.0551079
snp14121-scaffold1564-291831	1	23785929	0.055023
snp25792-scaffold266-528370	1	126913220	0.0549231
snp23027-scaffold230-1686346	1	133504793	0.0549231
snp25809-scaffold266-1281392	1	126159397	0.0547255
snp50728-scaffold731-725830	1	38447218	0.0547075
1_82502089_AF-PAKI	1	82502089	0.0547075
snp48165-scaffold682-377425	1	72984206	0.0547029
snp27184-scaffold29-1813204	1	119754434	0.0547029
snp8566-scaffold1309-957214	1	139005293	0.0546008
snp37346-scaffold456-912508	1	62682637	0.0545398
snp23440-scaffold236-67007	1	113853175	0.0544859
snp59790-scaffold993-402707	1	156087056	0.0544859
snp59793-scaffold993-504481	1	156190026	0.0544859
snp372-scaffold1009-187446	1	115664752	0.0540244
snp11324-scaffold1409-732870	1	101261462	0.0538577
snp59792-scaffold993-474327	1	156159567	0.0538577
snp12623-scaffold1480-647642	1	46929949	0.0538577
snp48173-scaffold682-689622	1	72670911	0.0538577
snp40567-scaffold519-3033335	1	80605911	0.0538577
snp37438-scaffold456-4790976	1	58798085	0.0538489
snp45814-scaffold629-339258	1	25936370	0.0536393
snp46697-scaffold65-2627738	1	106757188	0.053609
snp2668-scaffold1077-160361	1	19119513	0.053609
snp14229-scaffold1568-1742714	1	50834538	0.0535756
snp25533-scaffold263-1192855	1	111153490	0.0534511
snp33046-scaffold385-2596339	1	34577468	0.0534511
snp36284-scaffold435-1276947	1	76281318	0.0534511
snp32712-scaffold377-1250734	1	85071523	0.0534511
snp26941-scaffold285-1295381	1	116638791	0.0532683
snp37337-scaffold456-540557	1	63056899	0.0530735
snp55865-scaffold868-981390	1	2744278	0.0530174
snp27161-scaffold29-873811	1	118808657	0.0527691
snp14440-scaffold1577-154369	1	3892026	0.0524898
snp23412-scaffold235-175013	1	13314796	0.0520781
snp44258-scaffold602-135708	1	52994341	0.0517938
snp426-scaffold1010-644611	1	137738561	0.0517938
snp26310-scaffold276-150962	1	90038519	0.0517383
snp4141-scaffold113-1041193	1	54238179	0.0517011
snp30203-scaffold332-1402590	1	99727700	0.0517011
snp25791-scaffold266-489651	1	126952028	0.0514259
snp14097-scaffold1560-830197	1	41840238	0.0513902
snp3427-scaffold1105-316180	1	130505864	0.0513902
snp59190-scaffold971-1252870	1	145685638	0.0513282
snp37540-scaffold46-1819371	1	153874172	0.0513282
snp51934-scaffold763-51109	1	27249676	0.0511922
snp6735-scaffold1244-1380911	1	147769259	0.0511922
Random2.2K-115	1	109338632	0.0507782
snp2700-scaffold1077-1462879	1	17808217	0.050766
snp15723-scaffold1652-685303	1	27823343	0.0504079
snp3227-scaffold1097-337835	1	37500953	0.0503563
snp13278-scaffold1510-179897	1	81530768	0.0503563
snp36360-scaffold436-355889	1	147207614	0.050197
snp48458-scaffold688-1409735	1	9141331	0.0501257
snp30178-scaffold332-364856	1	100768105	0.0501257
snp11797-scaffold1438-56346	1	128676575	0.0498206
snp21830-scaffold214-1770628	1	68714339	0.0496144
snp39644-scaffold504-2843329	1	32273239	0.0495571
snp36287-scaffold435-1410068	1	76149014	0.0494339
snp2862-scaffold1084-246759	1	12199316	0.0493317
snp42352-scaffold559-561470	1	10673301	0.0489003
snp25537-scaffold263-1373107	1	111334972	0.0487805
snp25811-scaffold266-1394518	1	126046344	0.0486474
snp37561-scaffold46-2654173	1	153040045	0.0485519
snp46667-scaffold65-1302019	1	105426753	0.0484718
snp27208-scaffold29-2890796	1	120852507	0.0484511
snp27436-scaffold292-1232701	1	139990820	0.048118
snp3225-scaffold1097-248281	1	37410487	0.0480445
snp46387-scaffold640-620592	1	24199807	0.0477382
snp19289-scaffold1944-735736	1	4398046	0.0476804
snp52903-scaffold794-529736	1	28895337	0.0476804
snp26414-scaffold276-4632064	1	94546464	0.0476804
snp2289-scaffold1069-2655333	1	66721772	0.0475712
snp6728-scaffold1244-1066832	1	148083864	0.0474561
snp16931-scaffold177-52434	1	124108131	0.0474251
snp7892-scaffold1284-187141	1	48725503	0.0473524
snp39633-scaffold504-2315729	1	31747777	0.0472716
snp48513-scaffold689-2219372	1	88555090	0.0470439
snp27154-scaffold29-599721	1	118534679	0.0470439
snp45624-scaffold627-23127	1	39649784	0.0467102
snp14090-scaffold1560-516844	1	41525458	0.04637
snp46669-scaffold65-1379728	1	105505645	0.04637
snp58251-scaffold945-424974	1	108508730	0.0461942
snp425-scaffold1010-568318	1	137662082	0.0461879
snp38010-scaffold472-1123832	1	22863125	0.0461596
snp25795-scaffold266-660312	1	126780546	0.0461596
snp15438-scaffold1636-386740	1	12738048	0.0459554
snp4172-scaffold113-2264218	1	55474455	0.0456623
snp48181-scaffold682-1019438	1	72342278	0.0456623
snp19280-scaffold1944-291614	1	4844324	0.0456623
snp4139-scaffold113-974214	1	54167880	0.0456623
snp414-scaffold1010-28033	1	137123894	0.0456187
snp31519-scaffold35-192321	1	12670183	0.0456078
snp45633-scaffold627-397004	1	40034873	0.0456078
snp29465-scaffold3192-12733	1	146613837	0.0455743
snp22409-scaffold2210-677635	1	146561256	0.0455692
snp19528-scaffold197-1741232	1	17210716	0.045366
snp8058-scaffold1292-114256	1	21622678	0.045366
snp45634-scaffold627-450624	1	40080187	0.045366
snp36300-scaffold435-1887694	1	75666071	0.0453253
snp37386-scaffold456-2637440	1	60951762	0.0451459
snp47776-scaffold672-1517812	1	83536073	0.0451459
snp597-scaffold1017-74048	1	57816005	0.0450132
snp26463-scaffold276-6747017	1	96668034	0.044907
snp27428-scaffold292-877084	1	140345224	0.0446024
snp48207-scaffold682-1973071	1	71386721	0.0444808
snp8475-scaffold1307-335360	1	9714340	0.0444193
snp45625-scaffold627-64077	1	39691067	0.0444193
snp48436-scaffold688-538658	1	8271780	0.0442648
snp26950-scaffold285-1700604	1	116233205	0.0442488
snp12628-scaffold1480-851328	1	46723221	0.0441879
snp12627-scaffold1480-810003	1	46765249	0.0440679
snp47770-scaffold672-1239914	1	83256784	0.0440391
snp25554-scaffold263-2040367	1	112053639	0.0440159
snp48502-scaffold689-1771520	1	88106525	0.0436184
snp44228-scaffold601-899	1	6113419	0.0433668
snp11788-scaffold1437-365730	1	26692538	0.0433452
snp27145-scaffold29-293555	1	118225947	0.0433452
snp27925-scaffold3-318567	1	142746200	0.0432243
snp27932-scaffold3-630981	1	143053173	0.0432243
snp25831-scaffold266-2314259	1	125124047	0.0429125
snp12633-scaffold1480-1018100	1	46557154	0.0427754
snp36307-scaffold435-2211829	1	75335548	0.0427754
snp39652-scaffold504-3172647	1	32605549	0.0427723
snp21324-scaffold2083-61262	1	143524189	0.0425976
snp26441-scaffold276-5824575	1	95740928	0.0424317
snp23419-scaffold235-439012	1	13583197	0.0423198
snp2264-scaffold1069-1526686	1	65591382	0.0423139
snp58277-scaffold945-1623787	1	109721132	0.042297
snp20577-scaffold2027-238695	1	5871428	0.0421295
snp33072-scaffold385-3816865	1	33353498	0.0421295
snp59378-scaffold979-314571	1	1253548	0.0419162
snp14437-scaffold1577-36160	1	3772200	0.0419162
snp48533-scaffold689-3051868	1	89399920	0.0418933
snp55184-scaffold848-520062	1	136574462	0.0418933
snp27430-scaffold292-977531	1	140244752	0.0418933
snp25529-scaffold263-1005860	1	110964225	0.0412774
snp40513-scaffold519-681487	1	78251755	0.0409742
snp43720-scaffold586-861870	1	30325096	0.0409388
snp36260-scaffold435-227736	1	77340586	0.0408236
snp37422-scaffold456-4090797	1	59498389	0.0407356
snp26326-scaffold276-921288	1	90820159	0.0407353
snp59189-scaffold971-1197709	1	145622448	0.0405941
snp23028-scaffold230-1726609	1	133464390	0.0405501
snp48527-scaffold689-2824259	1	89171089	0.0404157
snp4183-scaffold113-2700797	1	55912815	0.0402516
snp58271-scaffold945-1355736	1	109452264	0.0402516
snp48194-scaffold682-1511208	1	71849228	0.040182
snp33047-scaffold385-2653913	1	34519393	0.040085
snp2665-scaffold1077-2853	1	19277280	0.0399173
snp45723-scaffold627-4544384	1	45270236	0.0398151
snp4130-scaffold113-586357	1	53785296	0.0398151
snp3422-scaffold1105-87891	1	130734757	0.0397438
snp19499-scaffold197-420534	1	15884859	0.0393083
snp29908-scaffold325-568853	1	20805849	0.0392441
snp35330-scaffold4239-22858	1	47608951	0.0391394
snp37395-scaffold456-3033704	1	60557330	0.0391394
snp21813-scaffold214-1039107	1	67982353	0.0391394
snp26474-scaffold276-7181027	1	97103252	0.0391394
snp16380-scaffold1727-416969	1	14160137	0.0390379
snp16386-scaffold1727-692992	1	14435997	0.0390379
snp48234-scaffold682-3135707	1	70222494	0.0390095
snp46709-scaffold65-3187160	1	107316338	0.0390095
snp39627-scaffold504-1976610	1	31407403	0.0389685
snp59181-scaffold971-769487	1	145191476	0.0388143
snp8479-scaffold1307-528093	1	9521685	0.0386099
snp27191-scaffold29-2096200	1	120042039	0.0385778
snp45746-scaffold627-5616708	1	46348481	0.0384689
snp59185-scaffold971-984807	1	145407619	0.0384128
snp37575-scaffold46-3235873	1	152460114	0.0383018
snp27926-scaffold3-369010	1	142796576	0.0382772
snp45817-scaffold629-484215	1	26080828	0.0381469
snp19507-scaffold197-771778	1	16243259	0.0381466
snp48192-scaffold682-1437617	1	71922692	0.0380774
snp45648-scaffold627-1205064	1	41912588	0.0380208
snp56451-scaffold889-117783	1	19397799	0.0377072
snp27229-scaffold29-3842364	1	121812783	0.0377072
snp40583-scaffold519-3769293	1	81344743	0.0374614
snp56466-scaffold889-701622	1	19985203	0.0374034
snp2283-scaffold1069-2408630	1	66475102	0.0374034
snp12611-scaffold1480-184211	1	47399390	0.0373585
snp19494-scaffold197-209156	1	15673363	0.0371114
snp14133-scaffold1564-844000	1	23233959	0.0368269
snp8471-scaffold1307-175478	1	9876800	0.0366617
snp3223-scaffold1097-162623	1	37341709	0.0366443
snp26373-scaffold276-2880032	1	92789231	0.0366443
snp21800-scaffold214-380078	1	67303006	0.0363509
snp25516-scaffold263-413920	1	110376570	0.0363096
snp28561-scaffold306-140624	1	64366087	0.0359244
snp2697-scaffold1077-1310506	1	17960341	0.0359011
snp27224-scaffold29-3575843	1	121544152	0.0359011
snp25816-scaffold266-1567167	1	125874006	0.0359011
snp36330-scaffold435-3217696	1	74327193	0.0358975
1_94041880_AF-PAKI	1	94041880	0.0358975
snp48196-scaffold682-1591974	1	71768727	0.0358638
snp51937-scaffold763-185874	1	27114353	0.0358519
snp18407-scaffold1864-42371	1	14668052	0.0358367
snp23073-scaffold230-3887024	1	131295570	0.0358367
snp48174-scaffold682-733639	1	72626619	0.0357354
snp40541-scaffold519-1885795	1	79456413	0.0357354
snp38006-scaffold472-951898	1	22690672	0.0357278
snp27939-scaffold3-972476	1	143394463	0.0356521
snp48236-scaffold682-3242094	1	70115785	0.0353186
snp33041-scaffold385-2404018	1	34771056	0.0352851
snp24536-scaffold2495-25156	1	56686399	0.0352851
snp37517-scaffold46-815809	1	154863243	0.0352851
GoatD01.052322_O	1	30939116	0.0350567
snp2256-scaffold1069-1181374	1	65243966	0.0350567
snp46712-scaffold65-3344210	1	107473030	0.0350567
snp45703-scaffold627-3648862	1	44370048	0.0350398
snp26926-scaffold285-596561	1	117338322	0.0350398
snp37365-scaffold456-1695845	1	61897520	0.0349173
snp33006-scaffold385-806356	1	36367854	0.0348911
snp22395-scaffold2210-27252	1	145909196	0.0348911
snp25803-scaffold266-1007957	1	126434640	0.0348754
GoatD01.035509	1	3119769	0.0345957
snp27198-scaffold29-2455981	1	120405168	0.0342316
snp26355-scaffold276-2132089	1	92037773	0.034037
snp33009-scaffold385-918451	1	36255924	0.0340221
snp48530-scaffold689-2927719	1	89275015	0.0339123
snp2686-scaffold1077-811032	1	18466695	0.0338549
snp600-scaffold1017-196135	1	57696147	0.0338378
snp32995-scaffold385-290631	1	36886485	0.0338145
snp33025-scaffold385-1593083	1	35586673	0.0338145
snp27433-scaffold292-1110712	1	140113796	0.0338135
snp46676-scaffold65-1649617	1	105777647	0.0337231
snp25572-scaffold263-2870497	1	112886368	0.033696
snp6710-scaffold1244-321834	1	148837415	0.0336504
snp6732-scaffold1244-1194349	1	147956450	0.0335494
snp56465-scaffold889-663680	1	19946048	0.0332443
snp36315-scaffold435-2578115	1	74966614	0.0332359
Random2.2K-58	1	52944895	0.0330911
snp23565-scaffold2379-3969	1	102511470	0.0330911
snp31515-scaffold35-27797	1	12501694	0.0328517
snp27173-scaffold29-1342956	1	119276500	0.0327712
snp55849-scaffold868-287934	1	3441506	0.0326945
snp45729-scaffold627-4783044	1	45512858	0.0326945
snp18431-scaffold1867-116290	1	11571985	0.0326577
snp37324-scaffold456-14231	1	63586237	0.032477
snp59806-scaffold993-1057442	1	156745800	0.032477
snp37330-scaffold456-252548	1	63348656	0.0324009
snp2270-scaffold1069-1801026	1	65868141	0.0321879
snp45645-scaffold627-1076303	1	40707648	0.0321221
snp40580-scaffold519-3639736	1	81213960	0.0321221
snp26491-scaffold276-7946702	1	97870267	0.0319051
snp15719-scaffold1652-499358	1	28014323	0.0318515
snp2265-scaffold1069-1559932	1	65625021	0.0318515
snp48336-scaffold686-602300	1	47909392	0.0318076
snp36335-scaffold435-3456485	1	74087508	0.0313537
snp32690-scaffold377-242757	1	86086606	0.0313537
snp48335-scaffold686-556322	1	47955872	0.0313514
snp12146-scaffold145-597147	1	151646075	0.0312735
1_3341708_RH-map	1	3341708	0.0312172
snp23381-scaffold234-532987	1	25358890	0.0312172
snp23015-scaffold230-1160925	1	134026984	0.0310944
snp8557-scaffold1309-476745	1	139486766	0.0309728
snp16371-scaffold1727-15166	1	13751034	0.0306572
snp45680-scaffold627-2581993	1	43301912	0.0306569
snp36321-scaffold435-2861350	1	74683564	0.0306536
snp26314-scaffold276-354652	1	90243406	0.0306536
snp39661-scaffold504-3609661	1	33046832	0.0304656
snp40499-scaffold519-84254	1	77653355	0.0304656
snp47764-scaffold672-914129	1	82928530	0.0304656
snp44259-scaffold602-166936	1	52962642	0.0303398
snp16933-scaffold177-135666	1	124023566	0.0303011
snp4189-scaffold113-2980742	1	56191399	0.0300223
snp4151-scaffold113-1425896	1	54623217	0.0296654
snp23368-scaffold234-50647	1	24876581	0.0296654
snp37394-scaffold456-2997035	1	60592222	0.0296325
snp26412-scaffold276-4545649	1	94459068	0.0296325
1_96556498_AF-PAKI	1	96556498	0.0296325
snp12298-scaffold1461-17289	1	146821420	0.0295695
1_32052342_AF-PAKI	1	32052342	0.0293102
snp2262-scaffold1069-1422130	1	65486489	0.0292697
snp3228-scaffold1097-369786	1	37532726	0.0292175
snp17078-scaffold1783-162399	1	7563723	0.0292139
snp33013-scaffold385-1098723	1	36075408	0.0292012
snp40511-scaffold519-580463	1	78150398	0.0291487
snp59785-scaffold993-219915	1	155904219	0.0291487
snp25812-scaffold266-1435964	1	126004373	0.0291145
snp37435-scaffold456-4666162	1	58923035	0.0291005
snp23439-scaffold236-4492	1	113770884	0.0291005
snp23408-scaffold235-40555	1	13177292	0.0289083
snp32722-scaffold377-1706841	1	84612681	0.0288603
snp48531-scaffold689-2960748	1	89307578	0.0288603
snp26331-scaffold276-1083515	1	90982717	0.0288603
snp59397-scaffold979-1141722	1	2098231	0.0288092
snp37539-scaffold46-1759901	1	153934390	0.0288092
snp25794-scaffold266-609047	1	126831533	0.0285602
snp23449-scaffold236-425257	1	114212902	0.0284605
snp15730-scaffold1652-979958	1	27527204	0.0283805
snp11824-scaffold1438-1173229	1	127558025	0.0282974
snp6969-scaffold1257-224382	1	103949486	0.0281914
snp56456-scaffold889-297540	1	19577868	0.0278578
snp12140-scaffold145-353830	1	151889129	0.0278578
snp37399-scaffold456-3168892	1	60421729	0.0274942
snp21810-scaffold214-913729	1	67837823	0.0274187
snp37520-scaffold46-942936	1	154735424	0.0274187
snp44264-scaffold602-378528	1	52749255	0.027343
snp27174-scaffold29-1399568	1	119333356	0.027343
snp59374-scaffold979-159760	1	1098176	0.0273184
snp6982-scaffold1257-770177	1	103407638	0.0273184
snp3461-scaffold1105-1941292	1	128881789	0.0273184
snp29442-scaffold3180-178901	1	17370077	0.0272652
1_79766752_AF-PAKI	1	79766752	0.0272652
snp21806-scaffold214-723847	1	67648071	0.0272258
snp37445-scaffold456-5105983	1	58482700	0.0271391
snp26336-scaffold276-1329202	1	91228808	0.0270969
snp26388-scaffold276-3471846	1	93382581	0.0270969
snp52893-scaffold794-116924	1	29306575	0.0269075
snp32689-scaffold377-213460	1	86116181	0.0268712
snp36266-scaffold435-462459	1	77107216	0.0267417
snp4153-scaffold113-1503764	1	54703884	0.0267073
snp14638-scaffold1590-66967	1	122952220	0.0267073
snp46714-scaffold65-3409464	1	107538971	0.0267048
snp32697-scaffold377-564361	1	85761063	0.0264249
snp23376-scaffold234-347754	1	25172950	0.0264127
snp48329-scaffold686-288369	1	48225349	0.0264127
GoatD01.001650	1	81368940	0.0264089
snp48507-scaffold689-1981334	1	88314924	0.0264089
snp16774-scaffold1758-31204	1	102271564	0.0263073
snp418-scaffold1010-212821	1	137310626	0.0263073
snp7891-scaffold1284-155937	1	48693640	0.0262502
snp40286-scaffold514-778704	1	142002582	0.0260452
snp55674-scaffold863-1541443	1	49140292	0.0259945
snp40558-scaffold519-2649231	1	80223186	0.025974
snp25799-scaffold266-808955	1	126630832	0.0259483
snp370-scaffold1009-59435	1	115796286	0.0259347
snp48511-scaffold689-2133310	1	88467909	0.0258352
snp27209-scaffold29-2942675	1	120904588	0.0258352
snp45807-scaffold629-1505	1	25597721	0.0256894
snp32705-scaffold377-939318	1	85384075	0.0254914
snp55181-scaffold848-399497	1	136694945	0.0254914
snp59173-scaffold971-442772	1	144869800	0.025274
snp19503-scaffold197-615809	1	16086430	0.0252146
1_29530756_AF-PAKI	1	29530756	0.0251624
snp40569-scaffold519-3145415	1	80717398	0.0251624
snp48504-scaffold689-1839212	1	88173828	0.0251624
snp42350-scaffold559-452798	1	10562733	0.0250305
snp33049-scaffold385-2715801	1	34456345	0.0249057
snp48186-scaffold682-1197641	1	72162789	0.0248618
snp26525-scaffold276-9437345	1	99360577	0.0248357
snp4185-scaffold113-2800070	1	56011198	0.0246597
snp33076-scaffold385-3980795	1	33186052	0.0246454
snp37352-scaffold456-1161291	1	62433181	0.0246359
snp6991-scaffold1257-1213780	1	102961211	0.0244121
snp55864-scaffold868-947940	1	2777812	0.0243526
snp43724-scaffold586-1035538	1	30150036	0.0242459
snp46722-scaffold65-3751176	1	107883410	0.0242459
snp3421-scaffold1105-51901	1	130770932	0.0242459
snp6970-scaffold1257-270846	1	103907140	0.0242357
snp44248-scaffold601-958653	1	7066484	0.024138
snp32693-scaffold377-373657	1	85954509	0.024138
snp26467-scaffold276-6912234	1	96833797	0.024138
snp58256-scaffold945-673929	1	108761210	0.024138
snp12607-scaffold1480-15831	1	47569160	0.0240881
snp25837-scaffold266-2571843	1	124866999	0.0240881
snp36329-scaffold435-3185312	1	74358744	0.0240135
snp47775-scaffold672-1474992	1	83493210	0.0240135
snp19281-scaffold1944-356532	1	4779498	0.0239689
snp27415-scaffold292-305761	1	140923846	0.0236924
snp48536-scaffold689-3149482	1	89497379	0.0236779
snp43716-scaffold586-710210	1	30478942	0.0236655
snp55654-scaffold863-700639	1	49988259	0.0236655
snp46687-scaffold65-2222418	1	106353702	0.0236655
snp2703-scaffold1077-1616072	1	17653273	0.0236351
snp27162-scaffold29-910007	1	118845656	0.0236351
snp48164-scaffold682-323213	1	73039055	0.0236265
snp55183-scaffold848-490381	1	136604119	0.0236265
snp12630-scaffold1480-915845	1	46658757	0.0236086
snp25783-scaffold266-106082	1	127334851	0.0235307
snp47765-scaffold672-948115	1	82963227	0.0234654
snp25592-scaffold263-3708075	1	113731458	0.0233706
snp56454-scaffold889-223354	1	19503096	0.0233593
snp48539-scaffold689-3275687	1	89623652	0.0233593
snp19291-scaffold1944-821436	1	4311226	0.0231576
snp26475-scaffold276-7237791	1	97160638	0.0231576
snp22899-scaffold2280-49319	1	14608347	0.0229912
snp29278-scaffold3155-43514	1	53173473	0.0229912
snp19287-scaffold1944-630651	1	4504251	0.0228272
snp44233-scaffold601-231840	1	6344651	0.0228272
snp42342-scaffold559-158645	1	10264446	0.0228272
snp55178-scaffold848-270798	1	136824715	0.0228272
snp26949-scaffold285-1667614	1	116265923	0.0228002
snp23413-scaffold235-207213	1	13347253	0.0224457
snp48201-scaffold682-1766067	1	71594202	0.0224068
snp379-scaffold1009-475028	1	115377569	0.0223905
snp55176-scaffold848-193099	1	136903242	0.0223905
snp23447-scaffold236-348858	1	114136324	0.0222135
snp46377-scaffold640-258836	1	24565049	0.0219972
snp37500-scaffold46-83643	1	155601607	0.0218124
snp37525-scaffold46-1144834	1	154531335	0.0217715
snp32701-scaffold377-734314	1	85591981	0.0216388
snp26453-scaffold276-6343157	1	96256638	0.0216388
snp25787-scaffold266-321974	1	127119577	0.0216388
snp4128-scaffold113-521657	1	53720624	0.0215911
snp40570-scaffold519-3205176	1	80777306	0.0215911
snp27920-scaffold3-108410	1	142548452	0.0215217
snp25883-scaffold2670-951	1	102383262	0.0214416
snp45816-scaffold629-412795	1	26009370	0.0214003
snp46660-scaffold65-1021250	1	105142293	0.0214003
snp37475-scaffold458-4004	1	136225466	0.0212835
snp19509-scaffold197-876261	1	16347912	0.0212754
snp37997-scaffold472-549191	1	22295743	0.0210679
snp2865-scaffold1084-369840	1	12066863	0.0210468
snp22997-scaffold230-293750	1	134890090	0.0208758
snp29560-scaffold320-1551782	1	149305587	0.0208758
snp20580-scaffold2027-408470	1	5700987	0.0208458
snp11818-scaffold1438-929460	1	127802923	0.0207701
snp52897-scaffold794-271993	1	29151218	0.0207526
snp45628-scaffold627-189762	1	39823947	0.0206494
snp26428-scaffold276-5256157	1	95170617	0.0206019
snp8056-scaffold1292-51757	1	21685764	0.0205963
snp37538-scaffold46-1705341	1	153967041	0.0205963
snp2864-scaffold1084-334571	1	12101917	0.0205178
snp40549-scaffold519-2256978	1	79830482	0.0205178
snp26929-scaffold285-747546	1	117186670	0.0205178
snp33078-scaffold385-4043804	1	33122610	0.0204661
snp25577-scaffold263-3061857	1	113077614	0.0204391
snp45669-scaffold627-2049997	1	42765831	0.0204391
snp50727-scaffold731-678941	1	38400618	0.0204318
snp14124-scaffold1564-414763	1	23662115	0.0203911
snp23083-scaffold230-4296149	1	130868713	0.0203911
snp27222-scaffold29-3498906	1	121465951	0.0203644
Random2.2K-98	1	93020108	0.0203615
snp26952-scaffold285-1766110	1	116165633	0.0203615
snp40289-scaffold514-908600	1	142132966	0.0203615
snp20575-scaffold2027-167610	1	5942841	0.020147
snp12443-scaffold1474-266951	1	57057795	0.020147
snp55673-scaffold863-1510856	1	49171800	0.0199919
snp8562-scaffold1309-679372	1	139283581	0.0199919
snp37551-scaffold46-2220824	1	153474222	0.0199919
snp48434-scaffold688-460814	1	8194401	0.0199919
snp6971-scaffold1257-339758	1	103840418	0.0199919
GoatD01.039620	1	65620903	0.0199738
snp30205-scaffold332-1463418	1	99666864	0.0199738
snp37545-scaffold46-1977693	1	153716818	0.0199464
GoatD01.008855	1	139425875	0.0199402
snp374-scaffold1009-279487	1	115574426	0.0197711
snp11804-scaffold1438-354064	1	128375725	0.0196714
snp2678-scaffold1077-513074	1	18765410	0.0196422
snp29553-scaffold320-1261495	1	149596828	0.0196422
snp30189-scaffold332-792630	1	100333304	0.0195486
snp3425-scaffold1105-186104	1	130635602	0.0195157
snp21698-scaffold2121-711964	1	69613576	0.0194987
snp48468-scaffold689-383640	1	86726067	0.0194926
GoatD01.040952	1	92751185	0.0194926
snp2284-scaffold1069-2439604	1	66506209	0.0192565
snp37542-scaffold46-1879024	1	153814773	0.0192565
snp19500-scaffold197-473327	1	15938301	0.0191842
snp37375-scaffold456-2140636	1	61450126	0.0191842
snp54658-scaffold835-1019144	1	38588810	0.0191259
snp45684-scaffold627-2774148	1	43495461	0.0191259
snp47777-scaffold672-1577748	1	83597154	0.0191259
snp14443-scaffold1577-292579	1	4030858	0.019119
snp40546-scaffold519-2119604	1	79690853	0.019119
snp6980-scaffold1257-696291	1	103481804	0.019119
snp11782-scaffold1437-114863	1	26438566	0.0190896
snp45660-scaffold627-1691310	1	42402942	0.0190896
snp36352-scaffold436-34691	1	146884606	0.0190896
snp37381-scaffold456-2409017	1	61180801	0.0190613
snp46376-scaffold640-193367	1	24631520	0.0189659
snp23396-scaffold2342-118180	1	2475759	0.018708
snp19514-scaffold197-1084194	1	16555901	0.018708
snp25820-scaffold266-1779388	1	125661326	0.0186468
snp40269-scaffold514-5131	1	141236847	0.0186468
snp37621-scaffold462-3192	1	73362608	0.018615
snp58269-scaffold945-1283581	1	109379955	0.018615
snp51938-scaffold763-236846	1	27063464	0.0185989
snp43705-scaffold586-219038	1	30971355	0.0185989
snp26420-scaffold276-4903534	1	94817358	0.0185298
snp46668-scaffold65-1334803	1	105460312	0.0184552
snp27167-scaffold29-1098997	1	119038932	0.0184346
snp11318-scaffold1409-487559	1	101509454	0.0183846
snp38009-scaffold472-1088123	1	22827028	0.0183795
snp52895-scaffold794-206143	1	29215809	0.0181577
snp32703-scaffold377-836502	1	85488116	0.0181577
snp29523-scaffold320-2953	1	150856109	0.0181577
snp48499-scaffold689-1648089	1	87983013	0.0180337
snp47786-scaffold672-1903770	1	83921759	0.0179541
snp19284-scaffold1944-505899	1	4630009	0.0178694
snp31516-scaffold35-87383	1	12561327	0.0178694
snp53688-scaffold819-227916	1	138217396	0.0178694
snp55841-scaffold867-306085	1	9498306	0.0177832
snp48162-scaffold682-231884	1	73127143	0.0177832
snp47784-scaffold672-1838628	1	83856230	0.0177832
snp48243-scaffold682-3581621	1	69772114	0.0177036
snp37437-scaffold456-4745722	1	58843306	0.0176425
snp37334-scaffold456-416725	1	63181941	0.0176425
Random2.2K-18	1	13142090	0.0175394
snp48960-scaffold699-729968	1	135414107	0.0175394
snp32704-scaffold377-896227	1	85427816	0.0174739
snp20587-scaffold2027-679919	1	5432216	0.017414
GoatD01.033719	1	73328375	0.017414
snp21329-scaffold2083-246738	1	143707820	0.0173101
snp21803-scaffold214-540234	1	67464956	0.0172866
snp48950-scaffold699-340591	1	135805374	0.0172866
snp58266-scaffold945-1174775	1	109269954	0.01727
snp2808-scaffold1082-273160	1	662449	0.01727
snp596-scaffold1017-28745	1	57862262	0.0172524
snp26451-scaffold276-6238530	1	96150950	0.0172524
snp11819-scaffold1438-978173	1	127754149	0.0172524
snp37560-scaffold46-2595084	1	153099091	0.0172524
snp37524-scaffold46-1103747	1	154572098	0.0172257
snp21797-scaffold214-271361	1	67166164	0.0170772
snp44251-scaffold601-1125355	1	7228763	0.01702
snp48454-scaffold688-1267155	1	8997440	0.01702
snp26478-scaffold276-7374042	1	97297113	0.01702
snp29561-scaffold320-1584183	1	149272940	0.0166887
snp33074-scaffold385-3890610	1	33279852	0.0166511
snp4154-scaffold113-1538339	1	54738946	0.0166511
snp59388-scaffold979-752980	1	1690477	0.0166479
snp381-scaffold1009-543452	1	115308758	0.0166372
snp53426-scaffold809-204770	1	157185801	0.0166372
snp48457-scaffold688-1377410	1	9108778	0.0166216
snp37996-scaffold472-514946	1	22261615	0.0166216
snp23063-scaffold230-3420857	1	131763512	0.0166216
snp56463-scaffold889-601574	1	19883705	0.0166198
snp33032-scaffold385-1948120	1	35228638	0.0166198
snp36345-scaffold435-3913177	1	73621248	0.016441
snp25582-scaffold263-3287794	1	113304084	0.016441
snp25584-scaffold263-3375982	1	113393304	0.016426
snp29919-scaffold325-1042654	1	21279864	0.0163734
snp45650-scaffold627-1283637	1	41991755	0.0163734
snp45670-scaffold627-2124525	1	42840961	0.0163734
Random2.2K-62	1	55632931	0.0163734
GoatD01.003701	1	69981625	0.0163734
snp14641-scaffold1590-195414	1	122822407	0.0163734
snp53428-scaffold809-287996	1	157268892	0.0163734
snp27910-scaffold2997-1918	1	138500754	0.0161741
snp8576-scaffold1309-1459353	1	138519063	0.0161741
snp16952-scaffold177-981563	1	123173848	0.0159821
snp45809-scaffold629-110496	1	25707994	0.0158252
snp45722-scaffold627-4502169	1	45227493	0.0158252
snp27164-scaffold29-1003889	1	118940979	0.0158252
snp48325-scaffold686-119085	1	48397835	0.015739
snp26315-scaffold276-404944	1	90294667	0.0156632
snp29527-scaffold320-189557	1	150669945	0.0155986
snp40545-scaffold519-2089084	1	79660095	0.0154207
snp46658-scaffold65-938963	1	105061986	0.0153918
snp44252-scaffold601-1187060	1	7290562	0.0153439
snp48242-scaffold682-3497796	1	69857675	0.0153439
snp40568-scaffold519-3085068	1	80657428	0.0153439
snp30185-scaffold332-635064	1	100493318	0.0153439
snp40538-scaffold519-1751364	1	79322063	0.0152673
snp20582-scaffold2027-471738	1	5636419	0.015226
snp33057-scaffold385-3137504	1	34039039	0.015226
snp40537-scaffold519-1710949	1	79281700	0.015226
snp29924-scaffold325-1201854	1	21440366	0.0150718
snp45734-scaffold627-5050952	1	45783017	0.0150718
snp48332-scaffold686-397291	1	48115624	0.0150718
snp37424-scaffold456-4179729	1	59409177	0.0150718
snp25815-scaffold266-1528870	1	125912185	0.0150718
snp37994-scaffold472-439408	1	22186054	0.015062
snp39647-scaffold504-2950265	1	32380002	0.015062
snp45704-scaffold627-3719324	1	44440450	0.015062
snp48496-scaffold689-1532347	1	87867105	0.015062
snp59808-scaffold993-1124824	1	156814393	0.015062
snp21828-scaffold214-1654439	1	68596518	0.0148976
snp33022-scaffold385-1470692	1	35708926	0.0148568
snp36320-scaffold435-2824165	1	74720744	0.0148568
snp48478-scaffold689-795841	1	87135732	0.0148432
snp6977-scaffold1257-581704	1	103597193	0.0148432
snp36317-scaffold435-2684795	1	74859693	0.0147743
snp27196-scaffold29-2323517	1	120270412	0.0147743
snp33045-scaffold385-2557767	1	34616605	0.0147626
snp36318-scaffold435-2743102	1	74800717	0.0147626
snp48219-scaffold682-2535342	1	70823016	0.0147455
snp12446-scaffold1474-377203	1	56946078	0.0147216
snp37447-scaffold456-5180273	1	58407118	0.0147216
snp40547-scaffold519-2161197	1	79732428	0.0147216
snp46663-scaffold65-1136704	1	105261369	0.0147216
snp21834-scaffold214-1939900	1	68884756	0.0146739
snp59376-scaffold979-232669	1	1172623	0.014462
snp23053-scaffold230-2909821	1	132277390	0.014462
snp14095-scaffold1560-755958	1	41765765	0.0143857
snp11315-scaffold1409-331850	1	101666979	0.0143287
snp46648-scaffold65-534865	1	104657505	0.0142869
Random2.2K-7	1	5802008	0.0142274
snp609-scaffold1017-548943	1	57341585	0.0142274
snp46696-scaffold65-2591416	1	106720153	0.0142274
snp40553-scaffold519-2429702	1	80003247	0.01416
snp23080-scaffold230-4177504	1	130999816	0.0140281
snp14132-scaffold1564-790368	1	23287987	0.0140188
snp36326-scaffold435-3071866	1	74472653	0.0140001
snp401-scaffold1009-1469578	1	114378951	0.0140001
snp430-scaffold1010-836206	1	137931757	0.0139311
snp21805-scaffold214-639523	1	67564002	0.0139307
snp19517-scaffold197-1228293	1	16700132	0.0138029
snp37377-scaffold456-2232400	1	61357198	0.0137835
snp59803-scaffold993-924278	1	156612798	0.0137831
snp48331-scaffold686-366031	1	48147084	0.0137484
snp14221-scaffold1568-1436411	1	51144639	0.0137484
snp59781-scaffold993-56476	1	155741583	0.0137484
snp25852-scaffold266-3196223	1	124243258	0.0137022
snp40533-scaffold519-1543758	1	79113853	0.0136743
snp48210-scaffold682-2118449	1	71240423	0.0135909
snp26940-scaffold285-1255991	1	116678181	0.0135909
snp46372-scaffold640-19604	1	24806876	0.0134845
snp376-scaffold1009-360504	1	115492907	0.0134182
snp42355-scaffold559-661242	1	10763058	0.0134091
snp4166-scaffold113-2030942	1	55237486	0.0133955
snp23030-scaffold230-1807179	1	133383315	0.0133249
snp19515-scaffold197-1138717	1	16607936	0.0132374
snp36367-scaffold436-628572	1	147478744	0.0132374
snp2281-scaffold1069-2305972	1	66371968	0.0132224
snp51933-scaffold763-16884	1	27284044	0.0131708
snp40544-scaffold519-2054400	1	79625006	0.0131708
snp37356-scaffold456-1334445	1	62260177	0.0130749
snp37410-scaffold456-3549710	1	60041106	0.0130599
snp13287-scaffold1510-580261	1	81929681	0.0128496
snp47750-scaffold672-247592	1	82259715	0.0128341
snp27239-scaffold29-4280035	1	122252351	0.0127188
snp48178-scaffold682-895865	1	72466181	0.0126256
snp6992-scaffold1257-1260144	1	102914890	0.0126118
snp8573-scaffold1309-1341374	1	138617473	0.0125334
snp32698-scaffold377-602324	1	85722569	0.0124371
snp48486-scaffold689-1135054	1	87473937	0.0124093
snp48429-scaffold688-249236	1	7980410	0.0123847
snp48445-scaffold688-903917	1	8637284	0.0123847
snp377-scaffold1009-396425	1	115456614	0.0123847
snp27918-scaffold3-21710	1	142462719	0.0123847
snp45708-scaffold627-3904620	1	44627650	0.0123711
snp27153-scaffold29-558408	1	118492153	0.0123711
snp16946-scaffold177-706129	1	123447547	0.0123711
snp46670-scaffold65-1409389	1	105536119	0.0122921
snp27913-scaffold2997-146968	1	138356136	0.0122921
snp43715-scaffold586-670504	1	30518648	0.0121899
snp26366-scaffold276-2598859	1	92509032	0.0121741
snp40522-scaffold519-1077017	1	78647446	0.0119795
snp50718-scaffold731-259932	1	37974563	0.0118946
snp21821-scaffold214-1405257	1	68346543	0.0118436
snp8567-scaffold1309-1009463	1	138952998	0.0118436
snp15711-scaffold1652-176269	1	28336136	0.0118284
snp25589-scaffold263-3590417	1	113612516	0.0118244
snp45691-scaffold627-3062413	1	43783780	0.0118157
snp33014-scaffold385-1157784	1	36016892	0.0117188
snp19495-scaffold197-240248	1	15704998	0.0116439
snp4177-scaffold113-2466907	1	55678216	0.011564
snp48338-scaffold686-702924	1	47807864	0.0114211
snp8575-scaffold1309-1430389	1	138548003	0.0113542
snp47787-scaffold672-1943385	1	83961402	0.0112871
snp46718-scaffold65-3586661	1	107714492	0.0112379
snp21984-scaffold2163-144892	1	151000629	0.0112379
snp4129-scaffold113-550300	1	53749013	0.0110847
snp26476-scaffold276-7269141	1	97192383	0.0110407
1_40382233_AF-PAKI	1	40382233	0.0110077
snp26437-scaffold276-5681100	1	95597525	0.0110077
1_3685336_RH-map	1	3685336	0.0109783
snp43708-scaffold586-336904	1	30852766	0.0109783
snp48157-scaffold682-56082	1	73303581	0.0109783
snp26520-scaffold276-9209135	1	99132489	0.0109783
snp53685-scaffold819-57603	1	138047555	0.0109783
snp19493-scaffold197-177092	1	15641529	0.0109683
snp47766-scaffold672-1002569	1	83017553	0.0109082
snp21991-scaffold2163-414646	1	151283056	0.0109082
snp14079-scaffold1560-51801	1	41053350	0.0108512
snp30183-scaffold332-573164	1	100555676	0.0108512
snp29902-scaffold325-327908	1	20563688	0.0107812
snp43713-scaffold586-604117	1	30582775	0.0107812
snp19490-scaffold197-29113	1	15499271	0.0105933
snp55669-scaffold863-1368615	1	49316567	0.0105933
snp59382-scaffold979-502277	1	1440938	0.0104309
snp48437-scaffold688-574595	1	8307924	0.0104309
snp56453-scaffold889-191547	1	19471380	0.0103544
snp48170-scaffold682-554522	1	72807513	0.0102644
snp44237-scaffold601-425976	1	6539441	0.0102456
snp4169-scaffold113-2133527	1	55341198	0.0102443
snp25781-scaffold266-28361	1	127412067	0.0102443
snp23397-scaffold2342-154277	1	2511898	0.0101989
snp33066-scaffold385-3514574	1	33660195	0.0101989
snp45689-scaffold627-2974066	1	43695904	0.0100924
snp28567-scaffold306-420676	1	64084001	0.0100924
snp25573-scaffold263-2921692	1	112938093	0.0100369
snp46711-scaffold65-3302252	1	107430715	0.00993216
snp23029-scaffold230-1767134	1	133423420	0.00993216
snp46651-scaffold65-638709	1	104762755	0.00992423
snp36292-scaffold435-1591506	1	75964790	0.0098127
snp26951-scaffold285-1735800	1	116196617	0.00980056
snp27426-scaffold292-787646	1	140434838	0.00980056
snp36278-scaffold435-997259	1	76562542	0.00979398
1_155722058_RH-map	1	155722058	0.00979398
snp48455-scaffold688-1307466	1	9038325	0.00958401
snp28579-scaffold306-893870	1	63608252	0.00957522
snp6979-scaffold1257-667055	1	103511221	0.00957313
snp11784-scaffold1437-174947	1	26495698	0.0094232
snp26382-scaffold276-3252186	1	93163309	0.00924695
snp42351-scaffold559-520734	1	10632303	0.00917989
snp29925-scaffold325-1260525	1	21499298	0.00916852
snp2282-scaffold1069-2358739	1	66425008	0.00916852
snp18422-scaffold1864-649921	1	15281751	0.00916044
snp23013-scaffold230-1049018	1	134136722	0.00899511
snp52325-scaffold778-134244	1	29872322	0.00897754
snp19491-scaffold197-88308	1	15558791	0.00897754
snp2677-scaffold1077-472914	1	18805752	0.00894915
snp4119-scaffold113-133621	1	53347371	0.00891595
snp12619-scaffold1480-466574	1	47113193	0.00886565
snp26311-scaffold276-208673	1	90096310	0.00885703
snp26325-scaffold276-892527	1	90790907	0.00884385
snp11799-scaffold1438-138696	1	128600199	0.00876383
snp48947-scaffold699-225484	1	135918715	0.008715
snp27416-scaffold292-335544	1	140894087	0.0086619
snp46665-scaffold65-1241569	1	105366950	0.00865421
snp37510-scaffold46-555697	1	155130941	0.00865421
snp59385-scaffold979-633118	1	1570176	0.00859091
snp55858-scaffold868-683055	1	3043796	0.00859091
snp48339-scaffold686-750643	1	47759699	0.00859091
snp21819-scaffold214-1296363	1	68240008	0.00859091
snp3448-scaffold1105-1420887	1	129402132	0.00849156
snp25513-scaffold263-264845	1	110225650	0.00848284
snp11802-scaffold1438-257833	1	128472620	0.00848284
snp37367-scaffold456-1788139	1	61804794	0.00833635
snp37357-scaffold456-1368747	1	62225958	0.00831021
snp12613-scaffold1480-250179	1	47332650	0.00821916
snp15437-scaffold1636-352851	1	12772721	0.00810212
snp46642-scaffold65-317002	1	104433935	0.0079942
snp2802-scaffold1082-11101	1	926757	0.00773239
snp14446-scaffold1577-437027	1	4176907	0.00773239
snp12144-scaffold145-514213	1	151727335	0.00773239
snp46653-scaffold65-722627	1	104846416	0.00772307
snp26934-scaffold285-1031088	1	116902566	0.00772307
snp37544-scaffold46-1948609	1	153745989	0.00764807
snp45693-scaffold627-3140707	1	43862317	0.00761169
snp14207-scaffold1568-807652	1	51773659	0.00761169
snp39655-scaffold504-3325828	1	32759036	0.00757305
snp37358-scaffold456-1397462	1	62197061	0.00747496
snp12635-scaffold1480-1113569	1	46461277	0.00747373
snp29537-scaffold320-648077	1	150207831	0.0073507
snp18410-scaffold1864-161767	1	14788828	0.00734955
snp26316-scaffold276-438733	1	90330182	0.00732269
snp16938-scaffold177-321611	1	123836018	0.00725647
snp45646-scaffold627-1123750	1	40754893	0.0072028
snp44260-scaffold602-195804	1	52932798	0.0072028
snp22406-scaffold2210-541039	1	146425331	0.0072028
snp8470-scaffold1307-144906	1	9907995	0.00715765
snp2701-scaffold1077-1514725	1	17755756	0.00712526
snp40512-scaffold519-642765	1	78212977	0.00700423
snp8560-scaffold1309-610257	1	139354044	0.00700423
snp14085-scaffold1560-330454	1	41333934	0.00700316
snp21820-scaffold214-1337004	1	68280531	0.00700239
snp59800-scaffold993-817253	1	156503947	0.00700239
snp11792-scaffold1437-527662	1	26852491	0.00695325
snp36296-scaffold435-1724189	1	75831874	0.0069116
snp32733-scaffold377-2162683	1	84159545	0.0069116
snp59176-scaffold971-547389	1	144974871	0.00690205
snp48340-scaffold686-804838	1	47704739	0.00687222
snp59174-scaffold971-482349	1	144909427	0.00687222
snp23048-scaffold230-2686399	1	132501737	0.00685341
snp6734-scaffold1244-1316689	1	147834039	0.00685341
snp27911-scaffold2997-33150	1	138469529	0.00680718
snp2698-scaffold1077-1349758	1	17920803	0.00665782
snp37327-scaffold456-130147	1	63470301	0.00665782
Random2.2K-79	1	69866677	0.00665782
snp26466-scaffold276-6875327	1	96796711	0.00665782
snp15733-scaffold1652-1126966	1	27379911	0.00665289
snp21818-scaffold214-1225973	1	68169324	0.00665289
snp27170-scaffold29-1216423	1	119156679	0.00661009
snp52324-scaffold778-80952	1	29917051	0.00651534
snp26389-scaffold276-3504723	1	93415460	0.00644587
snp29557-scaffold320-1418484	1	149439377	0.006396
snp54637-scaffold835-70973	1	39543168	0.00626667
snp37572-scaffold46-3096030	1	152600356	0.00626667
Random2.2K-36	1	38364804	0.00622717
snp6994-scaffold1257-1350265	1	102819448	0.00622434
snp23568-scaffold2379-119877	1	102628257	0.00613754
1_3004051_RH-map	1	3004051	0.00611448
snp18430-scaffold1867-78532	1	11534334	0.00611448
Random2.2K-46	1	48656984	0.00611448
snp25515-scaffold263-377981	1	110340492	0.00599545
snp25550-scaffold263-1891896	1	111901781	0.00599545
snp37530-scaffold46-1327948	1	154347914	0.00599545
snp8474-scaffold1307-302682	1	9747544	0.00581767
snp52908-scaffold794-782739	1	28641342	0.00581767
snp50723-scaffold731-463240	1	38183892	0.00581767
snp39654-scaffold504-3267407	1	32700396	0.00576472
snp25841-scaffold266-2742801	1	124696182	0.00562863
snp25536-scaffold263-1305180	1	111267033	0.00562863
snp2675-scaffold1077-392666	1	18887414	0.00548711
snp21690-scaffold2121-333490	1	69233394	0.00546629
snp14206-scaffold1568-775254	1	51806247	0.00538719
snp45747-scaffold627-5650100	1	46381671	0.00529563
snp44245-scaffold601-839136	1	6946516	0.00522371
snp13279-scaffold1510-227678	1	81579399	0.00521863
snp47755-scaffold672-469199	1	82481926	0.00521863
snp46664-scaffold65-1190831	1	105316122	0.00521863
snp42340-scaffold559-46407	1	10152332	0.00521863
snp46686-scaffold65-2131347	1	106262965	0.00521863
snp432-scaffold1010-904648	1	138000817	0.00521863
snp19510-scaffold197-919323	1	16390838	0.00508762
snp37432-scaffold456-4514556	1	59074768	0.00508762
snp4184-scaffold113-2756331	1	55967635	0.00506647
snp53425-scaffold809-173778	1	157154991	0.00501139
snp42362-scaffold559-968122	1	11061548	0.00494766
snp55667-scaffold863-1282061	1	49402905	0.00482581
snp36297-scaffold435-1770533	1	75784797	0.00482254
snp25544-scaffold263-1645564	1	111643988	0.00482254
snp44266-scaffold602-469242	1	52657481	0.00477127
snp11322-scaffold1409-671287	1	101323092	0.00477127
Random2.2K-28	1	24875022	0.00467497
snp58279-scaffold945-1697505	1	109794886	0.00467497
snp48466-scaffold689-273925	1	86615554	0.00467009
snp58261-scaffold945-908837	1	108997025	0.00467009
snp32706-scaffold377-968493	1	85355276	0.00464643
snp4155-scaffold113-1575813	1	54776633	0.00463172
snp25581-scaffold263-3254595	1	113270622	0.00441452
snp14117-scaffold1564-138906	1	23951761	0.00435104
snp36301-scaffold435-1938166	1	75615308	0.00435104
snp26358-scaffold276-2262816	1	92169330	0.00435104
snp29439-scaffold3180-4360	1	17545808	0.00423467
snp33061-scaffold385-3285980	1	33890095	0.00420305
snp26415-scaffold276-4684324	1	94598872	0.00412663
snp44234-scaffold601-295353	1	6407914	0.00402576
snp51936-scaffold763-141654	1	27158433	0.00399818
1_69175701_AF-PAKI	1	69175701	0.00399818
snp21699-scaffold2121-742312	1	69643804	0.0039404
snp56460-scaffold889-430556	1	19711896	0.00389022
snp4127-scaffold113-489409	1	53693006	0.00389022
snp14644-scaffold1590-329787	1	122688253	0.00389022
snp37515-scaffold46-753252	1	154925648	0.00389022
snp392-scaffold1009-1064656	1	114785123	0.00388517
GoatD01.010903	1	124616291	0.00388517
snp17076-scaffold1783-59256	1	7666912	0.00381193
snp43725-scaffold586-1088313	1	30097186	0.00381193
snp27423-scaffold292-661374	1	140559740	0.00381193
snp37444-scaffold456-5058335	1	58530099	0.00381007
snp47745-scaffold672-21949	1	82033847	0.00381007
snp32711-scaffold377-1222177	1	85100080	0.00381007
snp27160-scaffold29-827082	1	118761957	0.00367236
snp54639-scaffold835-137194	1	39474944	0.00364651
snp37416-scaffold456-3845705	1	59742488	0.00362772
snp55866-scaffold868-1036388	1	2691960	0.00357395
snp48463-scaffold689-155122	1	86495591	0.00357395
snp48333-scaffold686-427585	1	48085411	0.0035682
snp27178-scaffold29-1545928	1	119482417	0.0035682
snp48006-scaffold679-1181	1	116013243	0.00350195
snp45629-scaffold627-235301	1	39870443	0.00349019
snp4159-scaffold113-1752396	1	54955529	0.00347557
snp16382-scaffold1727-499061	1	14242917	0.00346058
snp6966-scaffold1257-90626	1	104084475	0.00346058
snp53686-scaffold819-111204	1	138099764	0.00346058
snp43718-scaffold586-770338	1	30418441	0.00344787
snp21691-scaffold2121-364497	1	69264501	0.00326936
snp48182-scaffold682-1048244	1	72313467	0.00326936
snp26423-scaffold276-5022940	1	94936886	0.00319869
GoatD01.058473	1	106856950	0.00319869
snp27938-scaffold3-901693	1	143324182	0.00319869
snp55670-scaffold863-1403541	1	49280854	0.00311848
snp55652-scaffold863-627172	1	50064347	0.00311848
snp59395-scaffold979-1074405	1	2030934	0.00303216
snp22401-scaffold2210-306723	1	146184948	0.00303216
snp45671-scaffold627-2164837	1	42881260	0.00295034
snp40510-scaffold519-525822	1	78095314	0.00295034
snp46681-scaffold65-1892737	1	106022999	0.00295034
snp23031-scaffold230-1863618	1	133326277	0.00295034
snp13284-scaffold1510-446098	1	81800692	0.00278902
snp47753-scaffold672-377445	1	82389814	0.00277841
snp52332-scaffold778-459652	1	29543192	0.00274777
snp14091-scaffold1560-581464	1	41590174	0.00260258
1_3592225_RH-map	1	3592225	0.00253918
snp37511-scaffold46-586312	1	155099731	0.00253918
snp33030-scaffold385-1831144	1	35347269	0.00250872
snp21817-scaffold214-1194720	1	68137187	0.00250872
snp2666-scaffold1077-62845	1	19217337	0.00243687
snp11319-scaffold1409-535534	1	101459994	0.00243687
snp33050-scaffold385-2788294	1	34383535	0.00240171
snp37531-scaffold46-1415027	1	154260025	0.00240171
GoatD01.001135_O	1	13946393	0.00240171
snp23026-scaffold230-1648400	1	133543054	0.00220544
snp11800-scaffold1438-172217	1	128566484	0.00217596
snp27421-scaffold292-578413	1	140643058	0.0019424
snp45685-scaffold627-2804359	1	43522281	0.00182812
snp40505-scaffold519-327438	1	77897755	0.00182812
snp30176-scaffold332-271910	1	100861790	0.00182812
snp37988-scaffold472-190386	1	21934836	0.00182435
snp23379-scaffold234-455981	1	25281125	0.00182435
snp11791-scaffold1437-496710	1	26820994	0.00182435
snp29550-scaffold320-1151802	1	149704230	0.00182435
snp29531-scaffold320-369674	1	150488663	0.00169856
snp28354-scaffold3023-13301	1	11416440	0.00166727
snp25547-scaffold263-1761462	1	111760712	0.00166727
snp33010-scaffold385-977251	1	36196783	0.00158238
snp48197-scaffold682-1626541	1	71734212	0.00158238
snp26460-scaffold276-6581890	1	96500113	0.00158238
snp30181-scaffold332-490100	1	100639919	0.00158238
1_71756259_AF-PAKI	1	71756259	0.00129154
snp4186-scaffold113-2860592	1	56072310	0.00128963
snp23049-scaffold230-2719230	1	132468894	0.00128861
snp23016-scaffold230-1229389	1	133959006	0.00128861
snp45665-scaffold627-1917981	1	42631758	0.00127371
snp27227-scaffold29-3763792	1	121734383	0.00124349
snp33068-scaffold385-3605750	1	33568531	0.00109578
snp2243-scaffold1069-562622	1	64625165	0.00107489
snp48952-scaffold699-413165	1	135732399	0.00107489
snp26465-scaffold276-6819557	1	96740910	0.00107372
snp43727-scaffold586-1168057	1	30017075	0.00104963
snp4137-scaffold113-905741	1	54099509	0.00098884
snp6723-scaffold1244-846446	1	148310403	0.000908023
snp27183-scaffold29-1781056	1	119722041	0.00084317
snp53687-scaffold819-173940	1	138163195	0.00084317
snp4149-scaffold113-1336079	1	54532857	0.000842069
snp25822-scaffold266-1877953	1	125561884	0.000842069
snp33023-scaffold385-1499795	1	35679903	0.000750732
snp55645-scaffold863-348874	1	50339728	0.000746826
snp42348-scaffold559-372721	1	10480653	0.00066941
snp12448-scaffold1474-483252	1	56841317	0.000525161
snp25810-scaffold266-1349310	1	126091255	0.000525161
snp23035-scaffold230-2046616	1	133142464	0.000525161
snp21687-scaffold2121-161328	1	69059264	0.000471067
snp32685-scaffold377-24190	1	86308506	0.000440762
snp50721-scaffold731-381679	1	38098862	0.000404364
snp32992-scaffold385-174563	1	37003110	0.00039685
snp35152-scaffold4205-16551	1	58156502	0.00039685
snp21798-scaffold214-304429	1	67199102	0.00039685
snp25543-scaffold263-1607356	1	111605789	0.000388295
snp42363-scaffold559-1010347	1	11103709	0.000309456
snp54650-scaffold835-600379	1	39006247	0.000309456
snp27424-scaffold292-719639	1	140502732	0.000309456
snp40283-scaffold514-641146	1	141864810	0.000309456
GoatD01.012088	1	63459407	0.000270526
snp21825-scaffold214-1559951	1	68501358	0.000270526
snp27138-scaffold29-20030	1	117952805	0.000254786
snp45812-scaffold629-255404	1	25852649	0.00021212
snp48326-scaffold686-148419	1	48368391	0.00021212
snp21829-scaffold214-1712440	1	68655798	0.00021212
snp388-scaffold1009-917284	1	114933911	0.00021212
snp48433-scaffold688-431723	1	8164861	0.00021212
snp59187-scaffold971-1095896	1	145520670	0.000160231
snp48216-scaffold682-2399417	1	70959363	0.000118809
snp45657-scaffold627-1589645	1	42300836	9.59314e-05
snp48160-scaffold682-150704	1	73208538	9.59314e-05
snp52894-scaffold794-159849	1	29262181	8.24909e-05
snp37348-scaffold456-998411	1	62596510	8.24909e-05
snp2807-scaffold1082-243110	1	693185	2.39212e-05
snp4138-scaffold113-940712	1	54134166	2.39212e-05
snp26469-scaffold276-6979011	1	96901245	2.39212e-05
snp25562-scaffold263-2371390	1	112379926	2.39212e-05
snp47790-scaffold672-2076422	1	84094923	1.46125e-05
snp33034-scaffold385-2021519	1	35154404	-3.14496e-05
snp36298-scaffold435-1811225	1	75743955	-3.14496e-05
snp27431-scaffold292-1036623	1	140185652	-3.14496e-05
snp32710-scaffold377-1179427	1	85143025	-3.14496e-05
snp26470-scaffold276-7041211	1	96964371	-3.14496e-05
snp46698-scaffold65-2680572	1	106810286	-3.14496e-05
snp46719-scaffold65-3623277	1	107752002	-3.14496e-05
snp37339-scaffold456-648301	1	62949235	-0.000131492
snp19286-scaffold1944-586100	1	4548618	-0.000353371
snp45695-scaffold627-3222439	1	43943543	-0.000353371
snp16940-scaffold177-446152	1	123709920	-0.000426141
snp24545-scaffold2495-409541	1	56299249	-0.000476422
snp11823-scaffold1438-1119951	1	127610396	-0.000476422
snp35154-scaffold4205-89499	1	58083194	-0.00056707
snp13283-scaffold1510-381185	1	81734720	-0.00056707
snp23569-scaffold2379-162517	1	102670601	-0.00056707
snp30188-scaffold332-742276	1	100383617	-0.000571253
snp2287-scaffold1069-2569343	1	66635689	-0.000575542
snp37991-scaffold472-308567	1	22052438	-0.000589055
snp46699-scaffold65-2734128	1	106864329	-0.000619397
snp48443-scaffold688-823757	1	8557176	-0.000784332
snp24544-scaffold2495-368457	1	56339817	-0.000784332
snp27179-scaffold29-1587665	1	119524632	-0.000785257
snp8574-scaffold1309-1390408	1	138568103	-0.000794133
snp12437-scaffold1474-2169	1	57313168	-0.00104941
GoatD01.006351	1	69236173	-0.00106206
snp46379-scaffold640-322113	1	24501137	-0.0010762
snp42361-scaffold559-926000	1	11018785	-0.0010762
snp27159-scaffold29-777456	1	118712082	-0.0010762
snp3230-scaffold1097-447671	1	37611484	-0.00110649
snp21325-scaffold2083-99495	1	143562895	-0.00119962
snp36363-scaffold436-479386	1	147331232	-0.00120802
snp2817-scaffold1082-658683	1	281100	-0.00123487
snp45716-scaffold627-4238159	1	44965062	-0.00123487
snp45711-scaffold627-4020495	1	44743752	-0.00124633
snp26422-scaffold276-4987952	1	94901997	-0.00124633
snp18421-scaffold1864-612126	1	15243638	-0.00137552
snp14135-scaffold1564-932933	1	23146087	-0.00137552
snp36338-scaffold435-3595846	1	73937614	-0.00137552
snp26384-scaffold276-3337591	1	93248874	-0.00150528
snp22400-scaffold2210-257353	1	146136046	-0.00150528
snp22999-scaffold230-382380	1	134800898	-0.00151362
Random2.2K-31	1	27550186	-0.0016201
snp6727-scaffold1244-1000793	1	148149528	-0.00165696
snp6707-scaffold1244-192932	1	148966329	-0.00171054
snp40532-scaffold519-1512011	1	79082101	-0.00173787
snp59788-scaffold993-328624	1	156012971	-0.00175102
snp23050-scaffold230-2795784	1	132391733	-0.00182558
snp6704-scaffold1244-70943	1	149089077	-0.00182558
snp37543-scaffold46-1916167	1	153778150	-0.00185208
snp23007-scaffold230-764741	1	134419132	-0.00185208
snp14218-scaffold1568-1298417	1	51282663	-0.00188556
snp46383-scaffold640-488411	1	24332905	-0.00193273
snp48225-scaffold682-2777676	1	70580574	-0.00193273
snp48224-scaffold682-2748488	1	70609833	-0.00193273
snp48223-scaffold682-2705080	1	70652117	-0.00193273
GoatD01.002114	1	116300609	-0.00193273
snp37364-scaffold456-1648508	1	61944890	-0.0019636
snp37325-scaffold456-49160	1	63550877	-0.0019636
snp2814-scaffold1082-524695	1	415331	-0.00202135
snp11794-scaffold1437-597970	1	26923861	-0.00202135
snp18417-scaffold1864-436778	1	15067323	-0.00210656
snp37995-scaffold472-469182	1	22215833	-0.00210656
snp26421-scaffold276-4938369	1	94852412	-0.00211067
snp26360-scaffold276-2348441	1	92256307	-0.00219124
snp37537-scaffold46-1650610	1	154022794	-0.00219234
snp26946-scaffold285-1551825	1	116381966	-0.00228215
snp27921-scaffold3-171909	1	142600261	-0.00231289
snp20586-scaffold2027-649711	1	5460626	-0.00231289
snp14136-scaffold1564-964970	1	23114054	-0.00231289
snp23071-scaffold230-3745316	1	131438712	-0.00231289
snp52334-scaffold778-553965	1	29447533	-0.00233115
snp48516-scaffold689-2371207	1	88714498	-0.00233115
snp12608-scaffold1480-52501	1	47531942	-0.00233115
snp4175-scaffold113-2370293	1	55581071	-0.00233115
snp37391-scaffold456-2845437	1	60744409	-0.00236173
snp48506-scaffold689-1930052	1	88263467	-0.00236173
snp43512-scaffold58-27262	1	11892437	-0.00241783
snp3436-scaffold1105-761905	1	130060016	-0.00241783
snp59172-scaffold971-391612	1	144818903	-0.00241783
snp27215-scaffold29-3162107	1	121129312	-0.00243432
snp36302-scaffold435-1967666	1	75583449	-0.00251487
snp2673-scaffold1077-323811	1	18956296	-0.00251686
snp40579-scaffold519-3603075	1	81177161	-0.00251686
snp26436-scaffold276-5632568	1	95548614	-0.00251686
snp25546-scaffold263-1729584	1	111728323	-0.00251686
snp15152-scaffold1619-113135	1	146795979	-0.00251686
snp55646-scaffold863-382528	1	50305997	-0.00257142
snp14214-scaffold1568-1146044	1	51434143	-0.00261032
snp23411-scaffold235-143129	1	13282538	-0.00263243
snp25849-scaffold266-3068370	1	124370469	-0.00263243
snp2667-scaffold1077-105589	1	19174073	-0.00265567
snp2252-scaffold1069-999438	1	65060940	-0.00269233
snp37481-scaffold458-284740	1	136507519	-0.00270831
1_144546271_AF-PAKI	1	144546271	-0.00279107
snp2674-scaffold1077-361080	1	18918879	-0.00288127
snp26922-scaffold285-435788	1	117499075	-0.00290095
snp33071-scaffold385-3762207	1	33409174	-0.00294869
snp26403-scaffold276-4147461	1	94061238	-0.00294869
snp27214-scaffold29-3130713	1	121097376	-0.00294869
snp42359-scaffold559-842435	1	10935158	-0.00326796
snp23041-scaffold230-2365199	1	132825442	-0.00326796
snp23045-scaffold230-2568283	1	132621078	-0.0033528
snp2804-scaffold1082-97008	1	840087	-0.00339011
snp369-scaffold1009-9895	1	115846519	-0.00339011
snp29551-scaffold320-1183319	1	149672725	-0.00346433
snp26446-scaffold276-6029619	1	95945242	-0.00363777
snp11781-scaffold1437-41411	1	26363652	-0.00364581
snp36275-scaffold435-887698	1	76672891	-0.00366124
snp12447-scaffold1474-434915	1	56888761	-0.00367647
snp30195-scaffold332-1060414	1	100074281	-0.00367647
snp27211-scaffold29-3020379	1	120984438	-0.00367647
snp40556-scaffold519-2556183	1	80130048	-0.00368389
1_2546794_AF-PAKI	1	2546794	-0.00369081
snp33021-scaffold385-1433984	1	35745570	-0.00373766
snp52907-scaffold794-711886	1	28712948	-0.00388101
snp54655-scaffold835-866682	1	38742639	-0.00388408
snp2816-scaffold1082-615033	1	324817	-0.00389686
snp25805-scaffold266-1104912	1	126336392	-0.00389686
snp27212-scaffold29-3050133	1	121014512	-0.00396946
snp36149-scaffold431-10481339	1	11140602	-0.00398926
snp19516-scaffold197-1195120	1	16665610	-0.00398926
snp29559-scaffold320-1507614	1	149349691	-0.00399456
snp56459-scaffold889-395908	1	19677244	-0.00402113
snp27425-scaffold292-754354	1	140468063	-0.00402113
snp55649-scaffold863-523707	1	50167374	-0.00416267
snp48450-scaffold688-1138797	1	8869620	-0.00419454
snp3457-scaffold1105-1777938	1	129045102	-0.00423233
snp4179-scaffold113-2549580	1	55761118	-0.00430689
snp23079-scaffold230-4107656	1	131069752	-0.00430689
snp30170-scaffold332-3715	1	101127527	-0.0043422
snp2253-scaffold1069-1041798	1	65103480	-0.0043533
snp2272-scaffold1069-1869273	1	65936272	-0.0043533
snp48009-scaffold679-113029	1	115898747	-0.00439839
snp52896-scaffold794-239363	1	29182861	-0.00444442
snp45745-scaffold627-5585234	1	46324507	-0.00444442
1_61334489_AF-PAKI	1	61334489	-0.00444442
snp36322-scaffold435-2896174	1	74648851	-0.00444558
snp48534-scaffold689-3085753	1	89433588	-0.00444558
1_112457804_AF-PAKI	1	112457804	-0.00444558
snp23047-scaffold230-2646187	1	132542375	-0.00444558
snp14130-scaffold1564-698580	1	23380011	-0.00462272
snp45673-scaffold627-2262095	1	42979321	-0.00462272
snp37382-scaffold456-2461472	1	61128560	-0.00462272
snp25578-scaffold263-3093909	1	113109501	-0.00462272
snp29530-scaffold320-337785	1	150520518	-0.00462272
snp55638-scaffold863-30614	1	50659866	-0.00474031
snp23378-scaffold234-424487	1	25250180	-0.00475739
snp54649-scaffold835-570374	1	39036266	-0.00475739
Random2.2K-61	1	55130041	-0.00475739
snp37450-scaffold456-5312094	1	58280097	-0.00475739
snp13286-scaffold1510-542912	1	81892350	-0.00475739
snp58280-scaffold945-1738228	1	109835798	-0.00475739
snp35155-scaffold4205-144236	1	58027916	-0.00482205
snp39650-scaffold504-3078592	1	32510721	-0.0048663
snp48489-scaffold689-1274998	1	87613463	-0.00488616
snp19288-scaffold1944-677079	1	4458236	-0.00490071
snp27419-scaffold292-512310	1	140708752	-0.00490071
snp11815-scaffold1438-801417	1	127931852	-0.00492234
snp44253-scaffold601-1235229	1	7345434	-0.00496264
snp25528-scaffold263-962158	1	110922640	-0.00499114
snp27413-scaffold292-211151	1	141017992	-0.00501534
snp25517-scaffold263-480097	1	110442872	-0.00505276
snp23415-scaffold235-282600	1	13423424	-0.00505276
snp3444-scaffold1105-1211440	1	129611514	-0.00507177
snp25514-scaffold263-339512	1	110302016	-0.00508426
snp26937-scaffold285-1136716	1	116797191	-0.00509177
1_123634970_AF-PAKI	1	123634970	-0.00509177
snp603-scaffold1017-295436	1	57597486	-0.00513723
snp6715-scaffold1244-535291	1	148622833	-0.00513723
snp30199-scaffold332-1217652	1	99914986	-0.00514567
snp2280-scaffold1069-2272498	1	66338189	-0.00515008
snp27411-scaffold292-143668	1	141087410	-0.00521652
snp12445-scaffold1474-348569	1	56975517	-0.00521698
snp55836-scaffold867-124680	1	9313941	-0.00527499
snp27177-scaffold29-1509882	1	119445912	-0.00533876
snp26509-scaffold276-8750998	1	98677572	-0.0053707
snp26359-scaffold276-2315587	1	92222825	-0.00543513
snp14210-scaffold1568-989501	1	51590929	-0.0056763
snp4182-scaffold113-2651960	1	55863809	-0.0056763
Random2.2K-64	1	59096342	-0.0056763
snp48220-scaffold682-2573607	1	70784310	-0.0056763
snp6983-scaffold1257-812176	1	103365326	-0.0056763
snp21993-scaffold2163-489744	1	151358235	-0.0056763
snp14089-scaffold1560-488156	1	41496881	-0.00568123
snp25568-scaffold263-2682565	1	112695128	-0.00570456
Random2.2K-145	1	150129185	-0.00586716
snp29910-scaffold325-660939	1	20898678	-0.00586716
snp55663-scaffold863-1126556	1	49558720	-0.00586716
snp59179-scaffold971-687424	1	145113328	-0.00586716
snp36337-scaffold435-3522498	1	74012046	-0.00586716
snp16934-scaffold177-165682	1	123992775	-0.00586716
snp48221-scaffold682-2624942	1	70733094	-0.00595781
snp11780-scaffold1437-813	1	26324795	-0.00599772
snp39624-scaffold504-1878205	1	31308155	-0.00599772
snp16937-scaffold177-289858	1	123868225	-0.00599772
snp48215-scaffold682-2326080	1	71032143	-0.00601967
snp25796-scaffold266-695146	1	126745796	-0.00612569
snp14642-scaffold1590-226365	1	122791525	-0.00612569
snp19294-scaffold1944-916977	1	4215228	-0.00613417
snp32994-scaffold385-249047	1	36928989	-0.00613417
snp40530-scaffold519-1439690	1	79009885	-0.00613417
snp25830-scaffold266-2268820	1	125169503	-0.00632092
snp52906-scaffold794-670206	1	28755163	-0.00632837
snp44262-scaffold602-280384	1	52848242	-0.00632837
snp48462-scaffold689-99592	1	86439698	-0.00634224
snp2246-scaffold1069-699694	1	64762989	-0.00635912
snp32719-scaffold377-1576455	1	84744046	-0.0064178
snp26306-scaffold276-1558	1	89895197	-0.00647175
snp45813-scaffold629-307168	1	25904072	-0.00653401
snp37443-scaffold456-5028201	1	58560320	-0.00653401
snp46661-scaffold65-1052281	1	105174455	-0.00653401
snp29545-scaffold320-955156	1	149899346	-0.00653401
snp55860-scaffold868-758549	1	2969339	-0.0065389
snp45643-scaffold627-990583	1	40622392	-0.0065389
snp21985-scaffold2163-176087	1	151031573	-0.00669327
snp48500-scaffold689-1704735	1	88039569	-0.00673427
snp48510-scaffold689-2089409	1	88424002	-0.00689488
snp38003-scaffold472-808885	1	22548057	-0.00690229
snp45742-scaffold627-5460507	1	46193883	-0.00691232
snp8549-scaffold1309-118890	1	139845521	-0.00693153
snp25576-scaffold263-3023993	1	113040102	-0.00703561
snp33055-scaffold385-3035058	1	34138097	-0.00710991
snp27151-scaffold29-488973	1	118422707	-0.00710991
snp18418-scaffold1864-502366	1	15133883	-0.00712709
snp4126-scaffold113-432282	1	53636096	-0.00712709
snp37623-scaffold462-91919	1	73451660	-0.00713752
snp3222-scaffold1097-123649	1	37303405	-0.0071643
snp14219-scaffold1568-1344315	1	51235629	-0.0071643
snp37353-scaffold456-1204623	1	62389587	-0.0071643
snp40548-scaffold519-2193109	1	79764338	-0.0071643
snp12612-scaffold1480-219294	1	47363420	-0.0071719
snp48520-scaffold689-2539329	1	88884470	-0.0071719
snp54654-scaffold835-809851	1	38797156	-0.00719336
snp45656-scaffold627-1538301	1	42248227	-0.00722911
snp48456-scaffold688-1348884	1	9080472	-0.00731228
snp37568-scaffold46-2946024	1	152751405	-0.00731228
snp37419-scaffold456-3966780	1	59622861	-0.00733428
snp53690-scaffold819-300403	1	138292030	-0.00733428
GoatD01.012317_O	1	141099375	-0.00738461
snp16387-scaffold1727-727174	1	14470321	-0.00740607
snp2702-scaffold1077-1551097	1	17719089	-0.007486
snp4134-scaffold113-796174	1	53988594	-0.007486
snp13282-scaffold1510-338458	1	81691562	-0.00751777
snp50717-scaffold731-186344	1	37911682	-0.00751777
snp4167-scaffold113-2069952	1	55277076	-0.00751777
snp23377-scaffold234-386697	1	25211936	-0.00755562
snp26418-scaffold276-4832968	1	94746690	-0.00755562
snp6981-scaffold1257-734324	1	103443466	-0.0075845
snp48337-scaffold686-648334	1	47862256	-0.0076075
snp32721-scaffold377-1639477	1	84680880	-0.0076075
snp4157-scaffold113-1643184	1	54843876	-0.00762807
snp40520-scaffold519-982723	1	78553169	-0.00762807
snp53429-scaffold809-318169	1	157299737	-0.00764096
snp30182-scaffold332-539062	1	100590961	-0.00764096
snp23441-scaffold236-99482	1	113887304	-0.00764096
snp26521-scaffold276-9239395	1	99162718	-0.00774197
snp25548-scaffold263-1800081	1	111809578	-0.00774197
snp4152-scaffold113-1459333	1	54655618	-0.00774655
snp14127-scaffold1564-569494	1	23509169	-0.00775128
snp3447-scaffold1105-1346605	1	129475511	-0.00775128
snp6722-scaffold1244-804089	1	148352257	-0.00775128
snp36288-scaffold435-1448110	1	76110684	-0.00778208
snp25575-scaffold263-2993872	1	113010373	-0.00778208
snp25797-scaffold266-743861	1	126696327	-0.00778208
snp27422-scaffold292-625309	1	140596042	-0.00778208
snp39045-scaffold495-3419	1	66731850	-0.00785687
snp11326-scaffold1409-832959	1	101158863	-0.00785687
snp27187-scaffold29-1919585	1	119861809	-0.00786181
snp47788-scaffold672-2005161	1	84023147	-0.00790316
snp48435-scaffold688-500674	1	8234362	-0.00791666
snp32999-scaffold385-473135	1	36703248	-0.00791988
snp2695-scaffold1077-1206130	1	18069593	-0.00791988
snp29899-scaffold325-199682	1	20435641	-0.00791988
snp45815-scaffold629-374658	1	25970965	-0.00791988
snp55658-scaffold863-882600	1	49804540	-0.00791988
snp25557-scaffold263-2171095	1	112179032	-0.00795161
snp23025-scaffold230-1619120	1	133572464	-0.00801219
snp23382-scaffold234-580216	1	25405673	-0.0081456
snp21801-scaffold214-415283	1	67339400	-0.0081456
snp46662-scaffold65-1104569	1	105228884	-0.0081456
snp58267-scaffold945-1207289	1	109303461	-0.0081456
snp26343-scaffold276-1610853	1	91513077	-0.00820202
snp33056-scaffold385-3092900	1	34083982	-0.00829656
snp26398-scaffold276-3908276	1	93823282	-0.00829656
snp43709-scaffold586-393498	1	30795267	-0.00829656
snp45655-scaffold627-1503477	1	42213350	-0.00829656
snp48214-scaffold682-2287345	1	71070880	-0.00829656
snp11821-scaffold1438-1053030	1	127678022	-0.00829656
snp40561-scaffold519-2784733	1	80358831	-0.00831534
snp26517-scaffold276-9069421	1	98992253	-0.00838032
snp16300-scaffold1716-229833	1	11631316	-0.00847768
snp12442-scaffold1474-214197	1	57109888	-0.00848755
snp14209-scaffold1568-931655	1	51649274	-0.00849189
snp382-scaffold1009-601913	1	115249959	-0.00852626
snp23018-scaffold230-1340987	1	133848471	-0.00854648
snp33008-scaffold385-874687	1	36299605	-0.00854936
snp36267-scaffold435-498787	1	77070767	-0.00854936
snp8548-scaffold1309-88440	1	139875525	-0.00854936
snp25838-scaffold266-2601542	1	124836595	-0.00858639
snp18408-scaffold1864-81955	1	14707743	-0.0086715
snp56471-scaffold889-925406	1	20208352	-0.0086715
snp27194-scaffold29-2211172	1	120157911	-0.0086715
snp40282-scaffold514-591616	1	141824597	-0.00883074
snp59383-scaffold979-533641	1	1472858	-0.00883389
snp46717-scaffold65-3529757	1	107657487	-0.00883389
snp40540-scaffold519-1834371	1	79404791	-0.00891251
1_15607879_AF-PAKI	1	15607879	-0.00893002
snp26320-scaffold276-628619	1	90522295	-0.00893002
Random2.2K-130	1	134591452	-0.00893002
snp8467-scaffold1307-32102	1	10020932	-0.00894177
snp48480-scaffold689-886546	1	87225330	-0.00902422
snp48233-scaffold682-3104041	1	70254185	-0.00902422
snp46654-scaffold65-759307	1	104883367	-0.00919587
snp23060-scaffold230-3254556	1	131931194	-0.00919587
snp54641-scaffold835-203406	1	39408080	-0.00921353
snp48007-scaffold679-39486	1	115974955	-0.00921353
snp19492-scaffold197-143853	1	15607985	-0.00923571
snp40552-scaffold519-2386181	1	79959352	-0.00923571
snp59389-scaffold979-799602	1	1737743	-0.00926779
snp14645-scaffold1590-363159	1	122655516	-0.00926848
snp40270-scaffold514-63194	1	141294910	-0.00926848
snp11310-scaffold1409-69105	1	101928176	-0.00929257
snp14447-scaffold1577-466245	1	4206140	-0.00929257
snp26344-scaffold276-1647933	1	91550566	-0.00929257
snp30179-scaffold332-418014	1	100714073	-0.0093475
snp23069-scaffold230-3655909	1	131528543	-0.0093475
snp14230-scaffold1568-1787801	1	50789391	-0.00946757
snp16389-scaffold1727-810062	1	14553692	-0.0095854
snp19519-scaffold197-1324696	1	16797730	-0.0095854
snp26406-scaffold276-4300468	1	94214610	-0.0095854
snp37536-scaffold46-1617991	1	154055390	-0.0095854
snp16373-scaffold1727-136500	1	13871108	-0.0095854
snp37986-scaffold472-65540	1	21810725	-0.0095854
snp26365-scaffold276-2561656	1	92471764	-0.0095854
snp46380-scaffold640-385838	1	24436611	-0.00964119
snp45679-scaffold627-2544444	1	43264436	-0.00964274
snp33031-scaffold385-1889215	1	35288988	-0.00968831
snp4176-scaffold113-2418258	1	55629430	-0.00968831
snp48204-scaffold682-1868052	1	71491970	-0.00968831
snp36343-scaffold435-3848031	1	73686838	-0.00968831
snp26383-scaffold276-3296025	1	93206953	-0.00968831
snp27236-scaffold29-4142514	1	122112797	-0.00968831
snp46655-scaffold65-824631	1	104949406	-0.00969074
Random2.2K-69	1	61290289	-0.00973578
snp36262-scaffold435-312771	1	77257661	-0.00973578
snp25834-scaffold266-2468101	1	124971657	-0.00973578
snp23414-scaffold235-239749	1	13380150	-0.00973578
snp33000-scaffold385-524558	1	36651757	-0.00973578
snp33037-scaffold385-2155654	1	35020771	-0.00978525
snp37426-scaffold456-4265695	1	59323418	-0.00983687
snp30180-scaffold332-450005	1	100681774	-0.00983687
snp46671-scaffold65-1440025	1	105567454	-0.00983687
1_155559180_RH-map	1	155559180	-0.00984705
snp50713-scaffold731-30798	1	37757044	-0.00986269
snp37359-scaffold456-1427394	1	62167010	-0.00986269
snp48169-scaffold682-512529	1	72849370	-0.00991504
snp26945-scaffold285-1494217	1	116439901	-0.00991504
snp59175-scaffold971-512869	1	144939665	-0.00991504
snp37338-scaffold456-581690	1	63016100	-0.00991999
snp21986-scaffold2163-225694	1	151081229	-0.00996665
snp4161-scaffold113-1816475	1	55020236	-0.0101363
snp37570-scaffold46-3007153	1	152689514	-0.0101381
snp44238-scaffold601-470512	1	6584302	-0.0101576
snp27146-scaffold29-324615	1	118257096	-0.0101576
snp28570-scaffold306-513203	1	63990873	-0.0101677
snp4173-scaffold113-2301724	1	55511972	-0.0101758
snp45726-scaffold627-4652598	1	45379239	-0.0102048
snp26495-scaffold276-8106894	1	98031155	-0.010235
snp27934-scaffold3-702322	1	143124704	-0.0102417
snp26329-scaffold276-1020325	1	90919369	-0.0102847
snp26417-scaffold276-4797203	1	94710861	-0.0102847
snp37563-scaffold46-2727355	1	152968447	-0.0102847
snp59384-scaffold979-591448	1	1529499	-0.0103396
snp23065-scaffold230-3508504	1	131675988	-0.0103396
snp48241-scaffold682-3448717	1	69907075	-0.0103638
snp48482-scaffold689-967902	1	87307131	-0.0103638
snp26356-scaffold276-2170066	1	92075525	-0.0103638
snp46675-scaffold65-1592154	1	105719714	-0.0103638
snp25552-scaffold263-1971414	1	111984607	-0.0103638
snp37355-scaffold456-1285067	1	62309238	-0.0103752
snp39634-scaffold504-2348770	1	31780687	-0.0104003
snp37527-scaffold46-1224929	1	154450823	-0.0104496
snp39632-scaffold504-2263926	1	31695876	-0.0104504
1_3485949_RH-map	1	3485949	-0.0105273
snp429-scaffold1010-779775	1	137874506	-0.0105273
snp21987-scaffold2163-261555	1	151117036	-0.0105273
snp45627-scaffold627-159880	1	39794053	-0.0105566
snp26462-scaffold276-6715025	1	96635727	-0.0105571
Random2.2K-154	1	154197112	-0.0105571
snp37507-scaffold46-408148	1	155275220	-0.0105571
snp23021-scaffold230-1453526	1	133737751	-0.0106224
snp21827-scaffold214-1621747	1	68563815	-0.0106224
snp59186-scaffold971-1067105	1	145490320	-0.0106224
snp14080-scaffold1560-100946	1	41102828	-0.0107404
snp37409-scaffold456-3518863	1	60072299	-0.0107404
snp28562-scaffold306-170384	1	64336345	-0.0107404
snp40542-scaffold519-1941005	1	79510272	-0.0107404
snp25827-scaffold266-2122584	1	125316857	-0.0107404
snp45659-scaffold627-1649120	1	42360248	-0.0108155
snp36268-scaffold435-561994	1	77007576	-0.0108155
snp26341-scaffold276-1532358	1	91434455	-0.0108155
snp23410-scaffold235-109886	1	13248265	-0.0108155
snp45743-scaffold627-5489862	1	46223584	-0.0108155
snp39639-scaffold504-2640144	1	32070418	-0.0108277
snp36261-scaffold435-279469	1	77290761	-0.0108277
1_99427524_AF-PAKI	1	99427524	-0.0108277
snp27182-scaffold29-1744282	1	119684625	-0.0108277
snp27914-scaffold2997-194539	1	138308231	-0.01085
snp46691-scaffold65-2383588	1	106510449	-0.01085
snp15712-scaffold1652-223091	1	28288909	-0.0108638
snp48946-scaffold699-196577	1	135947715	-0.0108638
snp45639-scaffold627-746492	1	40376869	-0.0108701
snp27207-scaffold29-2823623	1	120784516	-0.0109038
snp3438-scaffold1105-866736	1	129955047	-0.0109038
snp23445-scaffold236-283036	1	114070740	-0.0109526
snp37914-scaffold4675-7323	1	40933715	-0.0109716
snp59372-scaffold979-81956	1	1019948	-0.0110185
snp37985-scaffold472-30882	1	21776055	-0.0110253
GoatD01.057124	1	89779351	-0.0110253
snp59375-scaffold979-197942	1	1137176	-0.0110306
snp13281-scaffold1510-303462	1	81656425	-0.0110306
snp19278-scaffold1944-217295	1	4918536	-0.0111238
snp37392-scaffold456-2894034	1	60695589	-0.0111238
snp37369-scaffold456-1892788	1	61698980	-0.0111309
snp23051-scaffold230-2841244	1	132346261	-0.0111309
snp417-scaffold1010-171351	1	137268823	-0.0111309
snp45698-scaffold627-3317989	1	44039576	-0.0111763
snp46693-scaffold65-2451428	1	106579185	-0.0112094
snp44244-scaffold601-753492	1	6864331	-0.0112094
snp12626-scaffold1480-762126	1	46813492	-0.0112094
snp26334-scaffold276-1229404	1	91127894	-0.0112094
snp44235-scaffold601-349858	1	6462452	-0.0113584
snp431-scaffold1010-873637	1	137969108	-0.0113584
snp39630-scaffold504-2158239	1	31591091	-0.0113643
snp15924-scaffold1670-12136	1	11367857	-0.0113793
snp14220-scaffold1568-1401817	1	51177975	-0.0113793
snp27936-scaffold3-789490	1	143210901	-0.0113793
snp42341-scaffold559-94118	1	10200055	-0.011435
snp37360-scaffold456-1475316	1	62119095	-0.011435
snp44254-scaffold601-1317599	1	7429034	-0.0114481
snp14134-scaffold1564-883412	1	23194909	-0.0114481
snp32699-scaffold377-647115	1	85677444	-0.0114481
snp46657-scaffold65-910332	1	105032208	-0.0114481
snp40287-scaffold514-811759	1	142035966	-0.0114481
snp23372-scaffold234-223305	1	25048419	-0.011459
snp23384-scaffold234-647303	1	25473051	-0.011459
snp21693-scaffold2121-451250	1	69351198	-0.011459
snp40578-scaffold519-3551827	1	81125519	-0.011459
snp26378-scaffold276-3082559	1	92992347	-0.011459
snp11320-scaffold1409-565284	1	101430324	-0.011459
snp27434-scaffold292-1142820	1	140081733	-0.011493
snp39651-scaffold504-3119630	1	32551520	-0.0115041
snp26330-scaffold276-1051500	1	90950522	-0.0115675
snp37509-scaffold46-508678	1	155178697	-0.0116205
snp2691-scaffold1077-1023522	1	18252605	-0.0116901
snp21688-scaffold2121-220908	1	69118889	-0.0117046
snp19508-scaffold197-811792	1	16283586	-0.0118416
snp12136-scaffold145-176477	1	152068247	-0.0118857
snp26363-scaffold276-2443453	1	92352247	-0.0119187
snp14213-scaffold1568-1097890	1	51482441	-0.0119763
snp46673-scaffold65-1524596	1	105651989	-0.0119763
snp25542-scaffold263-1576031	1	111574344	-0.0119763
snp16932-scaffold177-93186	1	124066756	-0.0119763
snp2690-scaffold1077-992016	1	18284228	-0.0122414
snp39643-scaffold504-2788616	1	32218548	-0.0122555
snp26438-scaffold276-5712672	1	95629099	-0.0122555
snp11803-scaffold1438-290685	1	128439507	-0.0122942
snp55676-scaffold863-1692634	1	48987492	-0.0123703
snp48491-scaffold689-1336115	1	87670327	-0.0123703
snp29909-scaffold325-623115	1	20860946	-0.0123921
snp26502-scaffold276-8389415	1	98314148	-0.0123921
snp37566-scaffold46-2847203	1	152850179	-0.0123921
snp59373-scaffold979-126197	1	1064316	-0.0124132
snp36339-scaffold435-3624392	1	73909458	-0.0124132
1_3668994_RH-map	1	3668994	-0.012421
snp40573-scaffold519-3356010	1	80927229	-0.012421
snp3426-scaffold1105-250296	1	130572253	-0.012421
snp55644-scaffold863-288838	1	50399829	-0.0124362
snp3445-scaffold1105-1260260	1	129562610	-0.0124362
snp46677-scaffold65-1704757	1	105833294	-0.0124514
snp16942-scaffold177-521948	1	123632639	-0.0124514
snp36264-scaffold435-385208	1	77184631	-0.0124545
snp3221-scaffold1097-82362	1	37262202	-0.0125144
snp12148-scaffold145-696996	1	151545083	-0.0125428
snp27181-scaffold29-1698575	1	119638383	-0.0125985
snp43711-scaffold586-498658	1	30689303	-0.0126271
snp23398-scaffold2342-183254	1	2541134	-0.0126373
snp14078-scaffold1560-21647	1	41022348	-0.0126503
snp6975-scaffold1257-492684	1	103686836	-0.0126566
snp25790-scaffold266-460165	1	126981505	-0.0126566
snp2819-scaffold1082-727669	1	212193	-0.0126688
snp16379-scaffold1727-379972	1	14122278	-0.0126688
snp37413-scaffold456-3705533	1	59884268	-0.0126688
snp23032-scaffold230-1900614	1	133289412	-0.0126688
snp2676-scaffold1077-440931	1	18837735	-0.0126898
snp7893-scaffold1284-251090	1	48790110	-0.0127063
snp23450-scaffold236-467848	1	114255882	-0.0127063
snp45724-scaffold627-4580436	1	45306556	-0.0127457
snp26312-scaffold276-241495	1	90128829	-0.0127545
snp27213-scaffold29-3082991	1	121048869	-0.0127545
snp3451-scaffold1105-1536695	1	129287209	-0.0127545
snp6736-scaffold1244-1421739	1	147728303	-0.0127545
snp13285-scaffold1510-495524	1	81850290	-0.0127779
snp46692-scaffold65-2418283	1	106545999	-0.0127779
snp22407-scaffold2210-570342	1	146454808	-0.0127779
snp37449-scaffold456-5282871	1	58304411	-0.0128312
snp3456-scaffold1105-1744337	1	129078685	-0.0128333
snp54659-scaffold835-1054919	1	38552209	-0.0128503
snp12631-scaffold1480-948998	1	46625453	-0.0128503
snp39047-scaffold495-75642	1	66804853	-0.0128503
snp37567-scaffold46-2885884	1	152811692	-0.0128503
snp25854-scaffold266-3258613	1	124180025	-0.0128677
snp50715-scaffold731-103033	1	37827402	-0.0129232
snp42339-scaffold559-14474	1	10121414	-0.0130204
snp14125-scaffold1564-468437	1	23610448	-0.0130204
snp46378-scaffold640-293065	1	24530658	-0.0130204
snp3460-scaffold1105-1890074	1	128932771	-0.0130204
snp26351-scaffold276-1973601	1	91878929	-0.0130997
snp59381-scaffold979-465999	1	1405809	-0.0131148
snp46666-scaffold65-1273194	1	105397841	-0.0131148
snp47773-scaffold672-1372212	1	83389374	-0.0132424
snp26350-scaffold276-1943327	1	91848526	-0.0132714
snp7890-scaffold1284-119047	1	48656524	-0.0133949
snp14224-scaffold1568-1550376	1	51029010	-0.0133949
snp16929-scaffold17692-3426	1	40979443	-0.0134905
snp26939-scaffold285-1222860	1	116711379	-0.0134905
snp14650-scaffold1590-595886	1	122411571	-0.0134905
snp58241-scaffold945-12446	1	108096270	-0.0135123
snp2258-scaffold1069-1249995	1	65312612	-0.0135123
snp37626-scaffold462-209958	1	73568724	-0.0135123
snp36265-scaffold435-422896	1	77146955	-0.0135123
snp51935-scaffold763-102681	1	27197572	-0.0135384
GoatD01.051133	1	86442752	-0.0135435
snp48440-scaffold688-675187	1	8408276	-0.0135491
snp43719-scaffold586-823691	1	30364149	-0.0135491
snp45701-scaffold627-3512011	1	44234714	-0.0135491
snp14116-scaffold1564-83916	1	24005696	-0.0135739
snp15433-scaffold1636-201423	1	12928354	-0.0135945
snp47763-scaffold672-863564	1	82878435	-0.0135945
snp48540-scaffold689-3318449	1	89666343	-0.0135945
snp22505-scaffold2228-5143	1	102502389	-0.0135945
snp21815-scaffold214-1121225	1	68062939	-0.013606
snp11312-scaffold1409-190769	1	101808411	-0.013606
snp21988-scaffold2163-296961	1	151165203	-0.013606
snp26371-scaffold276-2797698	1	92705385	-0.0136235
snp373-scaffold1009-223285	1	115631113	-0.0136388
snp59170-scaffold971-266429	1	144694701	-0.0136388
snp52322-scaffold778-6834	1	29992398	-0.0136833
snp48521-scaffold689-2577620	1	88922721	-0.0136833
snp44257-scaffold602-95925	1	53033952	-0.0137403
snp26345-scaffold276-1700129	1	91603605	-0.0137403
snp25539-scaffold263-1459489	1	111448954	-0.0137403
snp45738-scaffold627-5276346	1	46009213	-0.0137754
snp27206-scaffold29-2793559	1	120752761	-0.0137754
snp59192-scaffold971-1374482	1	145806577	-0.0137754
snp26348-scaffold276-1851205	1	91756049	-0.0137962
snp29443-scaffold3180-212691	1	17334849	-0.0138354
snp42345-scaffold559-268429	1	10374718	-0.0138724
snp40574-scaffold519-3401038	1	80972456	-0.0139412
snp23042-scaffold230-2420811	1	132768890	-0.0139412
snp12137-scaffold145-226836	1	152017708	-0.0139412
snp12616-scaffold1480-342600	1	47238651	-0.0139798
snp378-scaffold1009-428918	1	115421806	-0.0140183
snp59178-scaffold971-654565	1	145081289	-0.0140252
snp26482-scaffold276-7552428	1	97475669	-0.0140362
snp25848-scaffold266-3022477	1	124416139	-0.0140362
snp12624-scaffold1480-684673	1	46889973	-0.0140372
snp27143-scaffold29-210732	1	118142843	-0.0140372
GoatD01.039883_O	1	127385041	-0.0140906
GoatD01.000912	1	74094908	-0.0141126
snp32687-scaffold377-142039	1	86187098	-0.0141126
snp38013-scaffold472-1246997	1	22986453	-0.0141256
snp40535-scaffold519-1630440	1	79200563	-0.0141256
snp27186-scaffold29-1890086	1	119832489	-0.0141431
snp46656-scaffold65-870394	1	104992417	-0.014163
1_133973968_AF-PAKI	1	133973968	-0.014163
snp51940-scaffold763-313236	1	26989032	-0.0142433
snp47751-scaffold672-280700	1	82292922	-0.0142433
snp43722-scaffold586-947545	1	30238201	-0.0142948
snp45725-scaffold627-4620164	1	45346020	-0.0142948
snp18424-scaffold1864-747303	1	15377225	-0.0143808
snp32726-scaffold377-1873627	1	84444836	-0.0143808
snp20572-scaffold2027-35745	1	6076169	-0.0144167
snp25518-scaffold263-526750	1	110489500	-0.0144167
snp45735-scaffold627-5097005	1	45829266	-0.0144562
snp59403-scaffold979-1385491	1	2342189	-0.0144584
snp44232-scaffold601-182320	1	6295772	-0.0144584
snp37354-scaffold456-1233951	1	62360114	-0.0144851
snp21794-scaffold214-98624	1	66929430	-0.0144851
snp59794-scaffold993-539954	1	156225837	-0.0144979
snp8559-scaffold1309-578409	1	139385717	-0.014508
snp33020-scaffold385-1385835	1	35793670	-0.0145086
snp58245-scaffold945-176263	1	108259487	-0.0145297
snp37388-scaffold456-2751438	1	60837934	-0.0145909
snp16780-scaffold1758-256605	1	102044394	-0.0145909
snp11323-scaffold1409-700104	1	101294434	-0.0146106
snp19504-scaffold197-664478	1	16135116	-0.0146346
snp47746-scaffold672-64929	1	82077018	-0.0146346
snp14189-scaffold1568-2391	1	52582919	-0.0146823
snp4122-scaffold113-284814	1	53490004	-0.0146823
snp46678-scaffold65-1734425	1	105863983	-0.014774
snp21822-scaffold214-1448059	1	68389643	-0.0148174
snp58246-scaffold945-205503	1	108288773	-0.0148174
snp15725-scaffold1652-760628	1	27747113	-0.0148627
snp45720-scaffold627-4403089	1	45127830	-0.0148627
snp27417-scaffold292-387255	1	140843053	-0.0148637
snp26531-scaffold276-9704860	1	99628781	-0.0149034
snp46685-scaffold65-2083912	1	106215675	-0.0149034
snp15713-scaffold1652-259800	1	28251788	-0.0149788
snp40563-scaffold519-2879144	1	80453271	-0.0149788
snp56450-scaffold889-81899	1	19362028	-0.0149923
snp27152-scaffold29-522364	1	118456097	-0.0149923
snp25847-scaffold266-2983378	1	124455396	-0.0150022
snp37998-scaffold472-628236	1	22368850	-0.0150156
snp32990-scaffold385-39385	1	37138655	-0.0150374
snp27157-scaffold29-698325	1	118631978	-0.0150375
snp27919-scaffold3-64263	1	142505324	-0.0150375
snp12143-scaffold145-464790	1	151776312	-0.0150375
snp12625-scaffold1480-714592	1	46861271	-0.0150589
snp48471-scaffold689-523548	1	86866171	-0.0150589
snp32715-scaffold377-1437750	1	84883332	-0.0150699
snp27188-scaffold29-1984625	1	119928850	-0.0150699
snp48958-scaffold699-627146	1	135519152	-0.0151148
snp37523-scaffold46-1071794	1	154605226	-0.0151148
snp16383-scaffold1727-539624	1	14283599	-0.0151633
snp58243-scaffold945-90384	1	108174596	-0.0151716
snp52330-scaffold778-361557	1	29641780	-0.0152025
snp46650-scaffold65-605003	1	104729579	-0.0152025
snp23000-scaffold230-446516	1	134736026	-0.0152025
snp33019-scaffold385-1349817	1	35829812	-0.015226
snp59183-scaffold971-851038	1	145273759	-0.0153098
snp37534-scaffold46-1530591	1	154143950	-0.0153415
snp19292-scaffold1944-852140	1	4280087	-0.015378
snp20573-scaffold2027-88982	1	6022027	-0.0153819
snp16298-scaffold1716-152594	1	11709415	-0.0153819
snp45638-scaffold627-690490	1	40320736	-0.0153819
snp48190-scaffold682-1353530	1	72006567	-0.0153819
snp25853-scaffold266-3225845	1	124213199	-0.0153819
snp46640-scaffold65-246768	1	104363174	-0.0154501
snp33062-scaffold385-3337638	1	33838037	-0.0154512
snp32688-scaffold377-175927	1	86153178	-0.0154512
snp25800-scaffold266-849334	1	126590513	-0.0154643
snp59811-scaffold993-1240118	1	156930332	-0.015555
snp30177-scaffold332-319892	1	100813411	-0.0155774
snp19498-scaffold197-373855	1	15839481	-0.0156226
snp25784-scaffold266-160318	1	127280688	-0.0156226
snp25532-scaffold263-1142842	1	111103048	-0.0156635
snp45731-scaffold627-4874627	1	45604530	-0.0157193
snp21833-scaffold214-1890951	1	68835371	-0.0157843
snp4162-scaffold113-1849104	1	55052910	-0.0157921
snp14648-scaffold1590-511306	1	122506755	-0.0157921
snp11811-scaffold1438-651720	1	128080007	-0.0157921
snp55833-scaffold867-19405	1	9207636	-0.0158162
snp21823-scaffold214-1482455	1	68424048	-0.0158162
snp14646-scaffold1590-395177	1	122623602	-0.0158162
snp23054-scaffold230-2979377	1	132207904	-0.0158162
snp37519-scaffold46-879127	1	154799871	-0.0158162
snp25541-scaffold263-1531980	1	111521337	-0.0159233
snp39621-scaffold504-1771923	1	31200246	-0.01594
snp37990-scaffold472-257492	1	22001329	-0.0161082
snp32713-scaffold377-1289440	1	85033007	-0.0161082
snp2257-scaffold1069-1215480	1	65278049	-0.0161482
snp39656-scaffold504-3376241	1	32809892	-0.0161761
snp30186-scaffold332-671107	1	100456200	-0.0161761
snp11808-scaffold1438-520308	1	128209609	-0.0161761
snp48469-scaffold689-440855	1	86783809	-0.0162235
snp32709-scaffold377-1115980	1	85206665	-0.0162338
snp32691-scaffold377-286448	1	86043145	-0.016246
snp8554-scaffold1309-382725	1	139582025	-0.016246
snp23385-scaffold234-683659	1	25509749	-0.0162854
snp22403-scaffold2210-413903	1	146294100	-0.0162854
snp48438-scaffold688-610973	1	8344502	-0.0162854
snp26410-scaffold276-4475730	1	94392080	-0.0162854
snp46385-scaffold640-561516	1	24258799	-0.0163639
snp52333-scaffold778-492006	1	29510924	-0.0163639
snp36311-scaffold435-2421046	1	75124168	-0.0163639
snp26499-scaffold276-8254250	1	98179823	-0.0163639
snp23034-scaffold230-1987907	1	133202007	-0.0163639
snp27171-scaffold29-1255160	1	119193521	-0.0163807
snp37625-scaffold462-177841	1	73536861	-0.0163912
snp26381-scaffold276-3223117	1	93134172	-0.0163912
snp40507-scaffold519-390745	1	77961097	-0.0164352
snp23567-scaffold2379-87684	1	102596487	-0.016457
snp46694-scaffold65-2486815	1	106614605	-0.016457
snp46704-scaffold65-2970760	1	107099865	-0.0164665
snp28923-scaffold3111-17957	1	144376801	-0.0164665
snp8469-scaffold1307-115620	1	9938053	-0.0164729
snp58255-scaffold945-612558	1	108698026	-0.0164729
snp12618-scaffold1480-436593	1	47143705	-0.0164782
snp26352-scaffold276-2023836	1	91929208	-0.0164782
Random2.2K-13	1	8842614	-0.0165164
snp30173-scaffold332-149036	1	100982156	-0.0165164
snp2278-scaffold1069-2179528	1	66244206	-0.0165579
snp48238-scaffold682-3312184	1	70045429	-0.0166056
snp26448-scaffold276-6105599	1	96021061	-0.0166121
snp40515-scaffold519-795200	1	78364229	-0.0166469
snp6713-scaffold1244-452136	1	148706944	-0.0166978
snp29544-scaffold320-918318	1	149936710	-0.0167106
snp6718-scaffold1244-678546	1	148478665	-0.0167211
snp25519-scaffold263-567651	1	110530773	-0.0167613
GoatD01.053406	1	83012073	-0.0167729
snp8572-scaffold1309-1258701	1	138701430	-0.0167729
snp45710-scaffold627-3977406	1	44700317	-0.0168647
snp22508-scaffold2228-101845	1	102406935	-0.0168896
snp39629-scaffold504-2121833	1	31554758	-0.0168977
snp4168-scaffold113-2099806	1	55307142	-0.0168977
snp16936-scaffold177-242666	1	123915386	-0.0169012
snp27176-scaffold29-1464237	1	119398757	-0.0169412
snp15428-scaffold1636-19251	1	13110947	-0.0169505
snp48156-scaffold682-4261	1	73354985	-0.0170254
snp45681-scaffold627-2613559	1	43333599	-0.0170936
snp17079-scaffold1783-206653	1	7520301	-0.0171136
snp36333-scaffold435-3356621	1	74187538	-0.0171199
snp40295-scaffold514-1162885	1	142385069	-0.0171199
snp40273-scaffold514-201070	1	141433682	-0.0171426
snp37579-scaffold46-3395473	1	152300137	-0.0171426
snp23001-scaffold230-498310	1	134684117	-0.0172063
snp48171-scaffold682-595023	1	72766967	-0.0172248
snp6733-scaffold1244-1262410	1	147888174	-0.0172335
snp16375-scaffold1727-198087	1	13933570	-0.0172488
snp52331-scaffold778-414241	1	29589044	-0.0172775
snp37402-scaffold456-3266742	1	60323049	-0.0172775
snp48222-scaffold682-2672017	1	70685244	-0.0172775
snp26387-scaffold276-3432545	1	93343467	-0.0173133
snp26510-scaffold276-8787659	1	98714199	-0.0173133
snp37417-scaffold456-3900850	1	59688632	-0.0173491
snp37401-scaffold456-3236271	1	60353585	-0.0173491
snp4121-scaffold113-228572	1	53434276	-0.0173491
snp36327-scaffold435-3120299	1	74424239	-0.0173491
snp59182-scaffold971-817133	1	145239454	-0.0173497
snp28355-scaffold3023-44112	1	11386412	-0.0173672
snp6978-scaffold1257-637290	1	103541242	-0.0173672
snp397-scaffold1009-1301673	1	114546836	-0.0173672
snp25788-scaffold266-365655	1	127075969	-0.0173672
snp19277-scaffold1944-141961	1	4993671	-0.0173806
snp33067-scaffold385-3574382	1	33600278	-0.0173806
snp45662-scaffold627-1765907	1	42476634	-0.0173806
snp48479-scaffold689-833779	1	87173544	-0.0174004
snp55867-scaffold868-1096205	1	2632391	-0.0174478
snp14190-scaffold1568-31770	1	52553074	-0.0174478
snp29441-scaffold3180-133307	1	17415537	-0.0174734
snp18423-scaffold1864-701459	1	15333412	-0.0175609
snp48512-scaffold689-2165301	1	88499826	-0.0176038
snp45651-scaffold627-1321361	1	42029469	-0.0176102
snp26507-scaffold276-8646227	1	98572362	-0.0176102
snp17081-scaffold1783-272495	1	7454440	-0.0176784
snp46652-scaffold65-692363	1	104816114	-0.0177028
snp598-scaffold1017-103239	1	57786867	-0.0177145
snp45706-scaffold627-3821910	1	44543678	-0.0177222
snp32723-scaffold377-1745669	1	84573896	-0.0177222
snp15718-scaffold1652-461678	1	28051500	-0.0177584
snp43712-scaffold586-532751	1	30654781	-0.0177763
snp48465-scaffold689-243932	1	86584934	-0.0177763
snp25804-scaffold266-1069521	1	126371812	-0.0177763
snp46374-scaffold640-108253	1	24717248	-0.0177912
snp48193-scaffold682-1468277	1	71891984	-0.0177989
snp2285-scaffold1069-2468837	1	66534875	-0.0178332
snp2286-scaffold1069-2525871	1	66591903	-0.0178332
snp21683-scaffold2121-3990	1	68902117	-0.0178332
Random2.2K-120	1	113670826	-0.0178332
snp26364-scaffold276-2497439	1	92406788	-0.0178415
snp52326-scaffold778-163756	1	29842616	-0.0178582
snp12610-scaffold1480-147683	1	47436104	-0.0178582
snp48523-scaffold689-2664845	1	89010341	-0.0178582
snp46716-scaffold65-3473747	1	107602975	-0.0178582
snp18429-scaffold1867-36157	1	11491325	-0.0178623
snp3229-scaffold1097-405939	1	37569352	-0.0178623
snp45631-scaffold627-307023	1	39943149	-0.0178623
snp3441-scaffold1105-1049240	1	129770913	-0.0178623
snp29538-scaffold320-680157	1	150175723	-0.0178623
snp37415-scaffold456-3792662	1	59794887	-0.0179259
snp55837-scaffold867-158233	1	9347664	-0.0179686
snp32717-scaffold377-1514402	1	84806521	-0.0179815
[truncated: 50,602 more rows]

## Sheet: MAF
CHR	SNP	A1	A2	MAF	NCHROBS
1	1_18960_AF-PAKI	G	A	0.4485	136
1	snp14099-scaffold1560-920888	G	A	0.3971	136
1	snp14101-scaffold1560-1032913	G	A	0.08088	136
1	snp2817-scaffold1082-658683	A	G	0.4926	136
1	snp2814-scaffold1082-524695	G	A	0.2721	136
1	snp2811-scaffold1082-402075	A	G	0.4779	136
1	snp2809-scaffold1082-312463	A	G	0.1397	136
1	snp2807-scaffold1082-243110	G	A	0.1324	136
1	snp2806-scaffold1082-191347	A	C	0.2794	136
1	snp2805-scaffold1082-135541	A	G	0.09559	136
1	snp2803-scaffold1082-50965	A	C	0.4706	136
1	snp2802-scaffold1082-11101	G	A	0.4632	136
1	snp59371-scaffold979-21857	G	A	0.3603	136
1	snp59372-scaffold979-81956	A	G	0.2721	136
1	snp59373-scaffold979-126197	G	A	0.1985	136
1	snp59374-scaffold979-159760	A	G	0.3456	136
1	snp59375-scaffold979-197942	A	G	0.3235	136
1	snp59376-scaffold979-232669	G	A	0.3971	136
1	snp59378-scaffold979-314571	A	G	0.2574	136
1	snp59382-scaffold979-502277	A	G	0.4706	136
1	snp59383-scaffold979-533641	A	G	0.3529	136
1	snp59386-scaffold979-681920	A	G	0.4191	136
1	snp59388-scaffold979-752980	G	A	0.2574	136
1	snp59389-scaffold979-799602	G	A	0.4265	136
1	snp59390-scaffold979-844062	A	G	0.2279	136
1	snp59393-scaffold979-973155	A	G	0.4191	136
1	snp59394-scaffold979-1038507	A	G	0.3088	136
1	snp59396-scaffold979-1106112	A	C	0.3382	136
1	snp59397-scaffold979-1141722	A	G	0.2868	136
1	snp59398-scaffold979-1170449	A	G	0.375	136
1	snp59400-scaffold979-1244886	G	A	0.1838	136
1	snp59401-scaffold979-1285423	A	G	0.3382	136
1	snp59403-scaffold979-1385491	G	A	0.4338	136
1	snp23394-scaffold2342-28469	G	A	0.4926	136
1	snp23396-scaffold2342-118180	G	A	0.3456	136
1	snp23398-scaffold2342-183254	A	G	0.3529	136
1	snp55868-scaffold868-1126684	A	G	0.3235	136
1	snp55867-scaffold868-1096205	A	G	0.3529	136
1	snp55866-scaffold868-1036388	G	A	0.3603	136
1	snp55862-scaffold868-832664	G	A	0.4412	136
1	snp55860-scaffold868-758549	G	A	0.4632	136
1	snp55858-scaffold868-683055	G	A	0.1397	136
1	snp55857-scaffold868-647631	G	A	0.2426	136
1	snp55856-scaffold868-608675	G	A	0.3971	136
1	GoatD01.035509	A	G	0.08824	136
1	snp55855-scaffold868-569009	G	A	0.3309	136
1	1_3191804_RH-map	G	A	0.2059	136
1	snp55854-scaffold868-519038	A	G	0.2941	136
1	1_3277507_RH-map	A	C	0.4118	136
1	1_3308297_RH-map	A	G	0.4485	136
1	1_3485949_RH-map	G	C	0.4632	136
1	snp55847-scaffold868-199792	G	A	0.2941	136
1	1_3592225_RH-map	G	A	0.2426	136
1	1_3668994_RH-map	G	A	0.3603	136
1	1_3685336_RH-map	G	A	0.375	136
1	snp55842-scaffold868-15809	A	G	0.2647	136
1	1_3748182_RH-map	A	G	0.4706	136
1	snp14440-scaffold1577-154369	C	A	0.3603	136
1	snp14441-scaffold1577-188573	G	A	0.09559	136
1	snp14443-scaffold1577-292579	A	G	0.3015	136
1	snp14444-scaffold1577-339711	G	A	0.3971	136
1	snp14446-scaffold1577-437027	G	A	0.4632	136
1	snp19294-scaffold1944-916977	G	A	0.4706	136
1	snp19293-scaffold1944-883209	C	A	0.05882	136
1	snp19292-scaffold1944-852140	A	C	0.2206	136
1	snp19291-scaffold1944-821436	G	A	0.2721	136
1	snp19290-scaffold1944-764910	A	G	0.07353	136
1	snp19289-scaffold1944-735736	A	G	0.4485	136
1	snp19288-scaffold1944-677079	G	A	0.2721	136
1	snp19287-scaffold1944-630651	G	A	0.4265	136
1	snp19286-scaffold1944-586100	A	G	0.1838	136
1	snp19284-scaffold1944-505899	G	A	0.3971	136
1	snp19282-scaffold1944-411838	A	G	0.4485	136
1	snp19280-scaffold1944-291614	G	A	0.4779	136
1	snp19278-scaffold1944-217295	G	A	0.4779	136
1	snp19276-scaffold1944-91838	G	A	0.2721	136
1	snp20592-scaffold2027-926205	G	A	0.4853	136
1	1_5207791_AF-PAKI	G	A	0.3824	136
1	snp20591-scaffold2027-853476	A	G	0.06618	136
1	snp20588-scaffold2027-719077	G	A	0.4853	136
1	snp20587-scaffold2027-679919	A	C	0.3971	136
1	snp20586-scaffold2027-649711	G	A	0.3971	136
1	snp20584-scaffold2027-560960	A	G	0.3456	136
1	snp20582-scaffold2027-471738	A	G	0.25	136
1	snp20580-scaffold2027-408470	C	A	0.4485	136
1	snp20578-scaffold2027-301629	A	G	0.4706	136
1	snp20577-scaffold2027-238695	G	A	0.1103	136
1	snp20576-scaffold2027-203036	A	G	0.4118	136
1	snp20575-scaffold2027-167610	G	A	0.2279	136
1	snp20574-scaffold2027-123792	A	G	0.4559	136
1	snp20573-scaffold2027-88982	A	G	0.3235	136
1	snp20572-scaffold2027-35745	G	A	0.4926	136
1	snp44228-scaffold601-899	G	A	0.4044	136
1	snp44229-scaffold601-31689	G	A	0.3088	136
1	snp44230-scaffold601-91049	G	A	0.2868	136
1	snp44232-scaffold601-182320	G	A	0.5	136
1	snp44233-scaffold601-231840	A	G	0.3971	136
1	snp44234-scaffold601-295353	G	A	0.09559	136
1	snp44235-scaffold601-349858	G	A	0.3603	136
1	snp44237-scaffold601-425976	G	A	0.3603	136
1	snp44238-scaffold601-470512	A	G	0.2721	136
1	snp44239-scaffold601-507242	A	C	0.4632	136
1	snp44242-scaffold601-627172	C	A	0.4926	136
1	snp44244-scaffold601-753492	A	G	0.3162	136
1	snp44245-scaffold601-839136	A	G	0.4853	136
1	snp44247-scaffold601-903098	A	G	0.4853	136
1	snp44248-scaffold601-958653	A	G	0.1397	136
1	snp44250-scaffold601-1055861	A	G	0.4853	136
1	snp44251-scaffold601-1125355	G	A	0.2941	136
1	snp44252-scaffold601-1187060	G	A	0.2941	136
1	snp44253-scaffold601-1235229	A	G	0.4853	136
1	snp44254-scaffold601-1317599	G	A	0.4559	136
1	snp17081-scaffold1783-272495	G	A	0.2353	136
1	snp17080-scaffold1783-241862	A	C	0.4632	136
1	snp17078-scaffold1783-162399	G	A	0.3015	136
1	snp17076-scaffold1783-59256	G	A	0.2647	136
1	snp48423-scaffold688-18401	A	G	0.4485	136
1	snp48424-scaffold688-52770	A	G	0.4338	136
1	snp48426-scaffold688-148557	G	A	0.3676	136
1	snp48427-scaffold688-185942	A	G	0.3456	136
1	snp48429-scaffold688-249236	G	A	0.3897	136
1	snp48430-scaffold688-305593	C	A	0.3897	136
1	Random2.2K-12	A	G	0.05882	136
1	snp48433-scaffold688-431723	A	G	0.4632	136
1	snp48434-scaffold688-460814	G	A	0.4779	136
1	snp48435-scaffold688-500674	A	G	0.4853	136
1	snp48436-scaffold688-538658	A	G	0.3603	136
1	snp48437-scaffold688-574595	A	G	0.4265	136
1	snp48438-scaffold688-610973	A	G	0.3897	136
1	snp48440-scaffold688-675187	G	A	0.3971	136
1	snp48443-scaffold688-823757	A	G	0.4191	136
1	snp48444-scaffold688-869974	A	G	0.4338	136
1	snp48447-scaffold688-973374	G	A	0.4485	136
1	snp48448-scaffold688-1007538	A	G	0.4044	136
1	Random2.2K-13	A	T	0.4412	136
1	snp48450-scaffold688-1138797	A	G	0.4412	136
1	snp48451-scaffold688-1172148	A	G	0.2574	136
1	snp48456-scaffold688-1348884	G	A	0.2279	136
1	snp48458-scaffold688-1409735	G	A	0.4559	136
1	snp55833-scaffold867-19405	G	A	0.4191	136
1	snp55836-scaffold867-124680	A	C	0.4412	136
1	snp55837-scaffold867-158233	A	G	0.4118	136
1	snp55838-scaffold867-192173	A	G	0.4632	136
1	snp55839-scaffold867-222852	A	C	0.1691	136
1	snp8479-scaffold1307-528093	A	G	0.2206	136
1	snp8477-scaffold1307-443595	G	A	0.25	136
1	snp8476-scaffold1307-388513	G	A	0.4044	136
1	snp8474-scaffold1307-302682	A	G	0.3235	136
1	snp8471-scaffold1307-175478	A	G	0.4779	136
1	snp8469-scaffold1307-115620	A	G	0.2941	136
1	snp8467-scaffold1307-32102	A	G	0.4632	136
1	snp42339-scaffold559-14474	A	G	0.3824	136
1	snp42344-scaffold559-235740	A	G	0.4853	136
1	snp42345-scaffold559-268429	A	G	0.08824	136
1	snp42346-scaffold559-311056	G	A	0.3309	136
1	snp42349-scaffold559-421109	C	A	0.3529	136
1	snp42350-scaffold559-452798	G	A	0.3015	136
1	snp42351-scaffold559-520734	A	G	0.4779	136
1	snp42352-scaffold559-561470	C	A	0.1912	136
1	snp42355-scaffold559-661242	A	G	0.4706	136
1	snp42356-scaffold559-700544	A	G	0.3015	136
1	snp42359-scaffold559-842435	A	G	0.3162	136
1	snp42360-scaffold559-890088	C	A	0.2721	136
1	snp42361-scaffold559-926000	A	G	0.3309	136
1	snp42362-scaffold559-968122	A	G	0.2206	136
1	snp42363-scaffold559-1010347	G	A	0.1176	136
1	snp15926-scaffold1670-99541	A	G	0.4926	136
1	snp28355-scaffold3023-44112	A	G	0.1029	136
1	snp18429-scaffold1867-36157	A	C	0.4706	136
1	snp18430-scaffold1867-78532	A	C	0.08824	136
1	snp16298-scaffold1716-152594	A	G	0.3897	136
1	snp16297-scaffold1716-120264	G	A	0.4926	136
1	snp43514-scaffold58-97018	A	G	0.4338	136
1	snp2867-scaffold1084-438967	G	A	0.2132	136
1	snp2863-scaffold1084-280421	A	C	0.4412	136
1	snp2862-scaffold1084-246759	A	C	0.1691	136
1	snp2861-scaffold1084-214201	A	G	0.4853	136
1	snp2859-scaffold1084-135238	A	G	0.5	136
1	snp2857-scaffold1084-51902	A	G	0.4926	136
1	snp2856-scaffold1084-650	C	A	0.4191	136
1	snp31519-scaffold35-192321	G	A	0.4118	136
1	snp15439-scaffold1636-419017	C	A	0.4191	136
1	snp15438-scaffold1636-386740	C	A	0.4706	136
1	snp15435-scaffold1636-267485	G	A	0.3235	136
1	snp15434-scaffold1636-230444	G	A	0.4632	136
1	snp15433-scaffold1636-201423	A	G	0.09559	136
1	snp15432-scaffold1636-161129	G	A	0.4338	136
1	snp15431-scaffold1636-122585	G	A	0.1471	136
1	snp23407-scaffold235-11963	A	G	0.4779	136
1	snp23408-scaffold235-40555	G	A	0.3015	136
1	snp23410-scaffold235-109886	C	A	0.4632	136
1	snp23411-scaffold235-143129	A	C	0.125	136
1	snp23412-scaffold235-175013	A	G	0.4485	136
1	snp23413-scaffold235-207213	G	A	0.3162	136
1	snp23414-scaffold235-239749	A	G	0.4559	136
1	snp23415-scaffold235-282600	A	G	0.4779	136
1	snp23416-scaffold235-320253	A	G	0.4485	136
1	snp23417-scaffold235-349226	G	A	0.05147	136
1	snp23420-scaffold235-481275	A	G	0.2868	136
1	snp17104-scaffold1788-77512	A	G	0.4044	136
1	snp16372-scaffold1727-72750	G	A	0.3309	136
1	snp16373-scaffold1727-136500	G	A	0.05147	136
1	snp16374-scaffold1727-165015	G	A	0.3235	136
1	snp16375-scaffold1727-198087	A	C	0.1397	136
1	snp16376-scaffold1727-226746	A	G	0.2647	136
1	snp16377-scaffold1727-267813	A	G	0.3162	136
1	snp16378-scaffold1727-347460	G	A	0.4559	136
1	snp16380-scaffold1727-416969	A	G	0.3897	136
1	snp16382-scaffold1727-499061	A	G	0.3162	136
1	snp16383-scaffold1727-539624	A	G	0.2426	136
1	snp16386-scaffold1727-692992	G	A	0.3235	136
1	snp16388-scaffold1727-774982	C	A	0.4118	136
1	snp16389-scaffold1727-810062	G	A	0.1765	136
1	snp18406-scaffold1864-4910	A	G	0.2353	136
1	snp18407-scaffold1864-42371	A	G	0.2206	136
1	snp18411-scaffold1864-214928	A	G	0.4632	136
1	snp18417-scaffold1864-436778	G	A	0.1912	136
1	snp18418-scaffold1864-502366	G	A	0.3382	136
1	snp18420-scaffold1864-579977	A	G	0.4191	136
1	snp18425-scaffold1864-796507	A	G	0.4191	136
1	1_15607879_AF-PAKI	C	A	0.3824	136
1	snp19492-scaffold197-143853	G	A	0.1838	136
1	snp19493-scaffold197-177092	G	A	0.3309	136
1	snp19495-scaffold197-240248	G	A	0.2426	136
1	snp19496-scaffold197-271219	A	G	0.1471	136
1	snp19499-scaffold197-420534	G	A	0.2721	136
1	snp19500-scaffold197-473327	G	A	0.3235	136
1	snp19501-scaffold197-526561	A	G	0.4485	136
1	snp19504-scaffold197-664478	A	G	0.4779	136
1	snp19507-scaffold197-771778	A	G	0.3309	136
1	snp19514-scaffold197-1084194	A	G	0.3456	136
1	snp19515-scaffold197-1138717	G	A	0.4559	136
1	snp19516-scaffold197-1195120	A	G	0.4779	136
1	snp19517-scaffold197-1228293	A	C	0.25	136
1	snp19519-scaffold197-1324696	C	A	0.1765	136
1	snp19520-scaffold197-1358363	G	A	0.2426	136
1	snp19521-scaffold197-1391007	G	A	0.1176	136
1	snp19522-scaffold197-1459019	G	A	0.1397	136
1	snp19524-scaffold197-1568886	G	A	0.1471	136
1	snp19527-scaffold197-1682937	G	A	0.3676	136
1	snp19528-scaffold197-1741232	G	A	0.1618	136
1	snp29443-scaffold3180-212691	G	A	0.4265	136
1	snp29442-scaffold3180-178901	A	G	0.4853	136
1	snp29441-scaffold3180-133307	A	C	0.4559	136
1	snp2705-scaffold1077-1700112	G	A	0.3015	136
1	snp2703-scaffold1077-1616072	A	G	0.1912	136
1	snp2701-scaffold1077-1514725	A	G	0.1618	136
1	snp2700-scaffold1077-1462879	G	A	0.2647	136
1	snp2697-scaffold1077-1310506	A	G	0.1838	136
1	snp2696-scaffold1077-1261395	A	G	0.4559	136
1	snp2695-scaffold1077-1206130	A	G	0.3162	136
1	snp2693-scaffold1077-1119315	A	G	0.4559	136
1	snp2691-scaffold1077-1023522	A	G	0.1765	136
1	snp2690-scaffold1077-992016	A	C	0.2353	136
1	snp2689-scaffold1077-943184	G	A	0.4338	136
1	snp2687-scaffold1077-857485	G	A	0.2353	136
1	snp2686-scaffold1077-811032	G	A	0.4191	136
1	snp2685-scaffold1077-756583	G	A	0.3603	136
1	snp2681-scaffold1077-625537	G	A	0.4853	136
1	snp2680-scaffold1077-583962	G	A	0.4485	136
1	snp2679-scaffold1077-554567	G	A	0.2353	136
1	snp2678-scaffold1077-513074	C	A	0.5	136
1	snp2674-scaffold1077-361080	G	A	0.05882	136
1	snp2671-scaffold1077-260243	A	G	0.1765	136
1	snp2669-scaffold1077-195070	A	G	0.4412	136
1	snp2668-scaffold1077-160361	A	G	0.4706	136
1	snp2666-scaffold1077-62845	A	G	0.2059	136
1	snp2665-scaffold1077-2853	A	G	0.3382	136
1	snp56450-scaffold889-81899	A	G	0.2353	136
1	snp56451-scaffold889-117783	A	G	0.08824	136
1	snp56452-scaffold889-149700	A	G	0.4044	136
1	snp56453-scaffold889-191547	A	C	0.4632	136
1	snp56455-scaffold889-252848	G	A	0.2868	136
1	snp56457-scaffold889-335404	A	G	0.3603	136
1	snp56460-scaffold889-430556	A	C	0.4412	136
1	snp56462-scaffold889-546264	A	G	0.07353	136
1	snp56463-scaffold889-601574	A	G	0.1985	136
1	snp56464-scaffold889-633296	G	A	0.1471	136
1	snp56465-scaffold889-663680	A	G	0.2647	136
1	snp56466-scaffold889-701622	A	G	0.3382	136
1	snp56467-scaffold889-738170	A	G	0.2426	136
1	snp56468-scaffold889-766729	A	C	0.4191	136
1	snp56470-scaffold889-884487	G	A	0.1985	136
1	snp56471-scaffold889-925406	G	A	0.2941	136
1	snp29897-scaffold325-113963	A	C	0.4632	136
1	snp29900-scaffold325-236650	A	C	0.2206	136
1	1_20660990_AF-PAKI	A	G	0.4118	136
1	snp29908-scaffold325-568853	A	G	0.4706	136
1	snp29910-scaffold325-660939	A	G	0.3529	136
1	snp29913-scaffold325-817983	G	A	0.4412	136
1	snp29918-scaffold325-1013313	A	C	0.2426	136
1	snp29922-scaffold325-1136180	A	G	0.4118	136
1	snp29923-scaffold325-1167330	G	A	0.2647	136
1	snp29925-scaffold325-1260525	A	G	0.3676	136
1	snp8059-scaffold1292-155797	G	A	0.2941	136
1	snp8057-scaffold1292-81777	C	A	0.2206	136
1	snp8055-scaffold1292-1488	C	A	0.1912	136
1	snp37985-scaffold472-30882	A	G	0.3088	136
1	snp37988-scaffold472-190386	G	A	0.4118	136
1	snp37989-scaffold472-221261	A	G	0.3235	136
1	snp37990-scaffold472-257492	A	G	0.2426	136
1	snp37991-scaffold472-308567	A	G	0.2279	136
1	snp37992-scaffold472-342556	A	G	0.2721	136
1	snp37994-scaffold472-439408	A	G	0.4412	136
1	snp37995-scaffold472-469182	A	G	0.2059	136
1	snp37996-scaffold472-514946	C	A	0.1324	136
1	snp38000-scaffold472-702101	C	A	0.3971	136
1	snp38005-scaffold472-900891	A	G	0.4338	136
1	snp38006-scaffold472-951898	A	G	0.3676	136
1	snp38009-scaffold472-1088123	G	A	0.1029	136
1	snp38010-scaffold472-1123832	G	A	0.4926	136
1	snp38011-scaffold472-1186160	A	G	0.3382	136
1	snp38013-scaffold472-1246997	A	G	0.2353	136
1	snp14138-scaffold1564-1053422	G	A	0.4926	136
1	snp14137-scaffold1564-1023233	A	G	0.4412	136
1	snp14136-scaffold1564-964970	G	A	0.3382	136
1	snp14135-scaffold1564-932933	G	A	0.05147	136
1	snp14133-scaffold1564-844000	A	G	0.4779	136
1	snp14131-scaffold1564-743315	G	A	0.4412	136
1	1_23480415_AF-PAKI	G	A	0.3824	136
1	snp14127-scaffold1564-569494	A	G	0.2794	136
1	snp14125-scaffold1564-468437	A	G	0.4706	136
1	snp14121-scaffold1564-291831	A	G	0.3529	136
1	snp14120-scaffold1564-254458	A	G	0.4559	136
1	snp14119-scaffold1564-212895	G	A	0.3603	136
1	snp14117-scaffold1564-138906	A	G	0.1544	136
1	snp14116-scaffold1564-83916	A	G	0.3456	136
1	snp14115-scaffold1564-24142	A	G	0.2721	136
1	GoatD01.007254	A	G	0.3824	136
1	snp46387-scaffold640-620592	G	A	0.1471	136
1	snp46385-scaffold640-561516	A	G	0.2206	136
1	snp46382-scaffold640-457655	G	A	0.4853	136
1	snp46381-scaffold640-424727	G	A	0.2794	136
1	snp46377-scaffold640-258836	A	G	0.3971	136
1	snp46376-scaffold640-193367	A	C	0.3603	136
1	snp46375-scaffold640-163838	A	C	0.3015	136
1	snp46374-scaffold640-108253	A	G	0.4412	136
1	snp46373-scaffold640-70409	A	G	0.09559	136
1	snp23367-scaffold234-14290	A	G	0.1691	136
1	snp23368-scaffold234-50647	G	A	0.4265	136
1	snp23369-scaffold234-104736	G	A	0.4632	136
1	snp23370-scaffold234-134373	A	G	0.1691	136
1	snp23371-scaffold234-167191	G	A	0.4779	136
1	snp23374-scaffold234-284579	A	G	0.4118	136
1	snp23376-scaffold234-347754	A	G	0.2426	136
1	snp23377-scaffold234-386697	A	G	0.25	136
1	snp23379-scaffold234-455981	G	A	0.3824	136
1	snp23380-scaffold234-494126	A	G	0.2794	136
1	snp23381-scaffold234-532987	A	G	0.2353	136
1	snp23382-scaffold234-580216	G	A	0.3382	136
1	snp23385-scaffold234-683659	A	C	0.4191	136
1	snp23386-scaffold234-746496	G	A	0.4926	136
1	snp45807-scaffold629-1505	A	C	0.3309	136
1	snp45808-scaffold629-55787	G	A	0.4485	136
1	snp45809-scaffold629-110496	A	G	0.4044	136
1	snp45810-scaffold629-158409	A	G	0.2794	136
1	snp45812-scaffold629-255404	G	A	0.4706	136
1	Random2.2K-30	G	C	0.2647	136
1	snp45813-scaffold629-307168	A	G	0.3897	136
1	snp45815-scaffold629-374658	A	C	0.25	136
1	snp45816-scaffold629-412795	A	G	0.2059	136
1	snp45818-scaffold629-512874	A	G	0.3015	136
1	snp11781-scaffold1437-41411	G	A	0.2279	136
1	1_26383901_AF-PAKI	G	A	0.4265	136
1	snp11782-scaffold1437-114863	A	G	0.3603	136
1	snp11785-scaffold1437-218398	A	G	0.1691	136
1	snp11788-scaffold1437-365730	G	A	0.1912	136
1	snp11789-scaffold1437-413841	C	A	0.1618	136
1	snp11790-scaffold1437-451538	A	C	0.3456	136
1	snp11791-scaffold1437-496710	A	G	0.3676	136
1	snp11793-scaffold1437-557127	A	G	0.4706	136
1	snp11794-scaffold1437-597970	A	G	0.2721	136
1	snp51939-scaffold763-284577	A	G	0.4632	136
1	snp51938-scaffold763-236846	A	G	0.3971	136
1	snp51937-scaffold763-185874	G	A	0.2721	136
1	snp51935-scaffold763-102681	G	A	0.4412	136
1	snp51934-scaffold763-51109	C	A	0.2574	136
1	snp15733-scaffold1652-1126966	G	A	0.5	136
1	snp15732-scaffold1652-1076324	A	G	0.375	136
1	snp15730-scaffold1652-979958	G	A	0.4044	136
1	snp15728-scaffold1652-876047	G	A	0.3015	136
1	snp15727-scaffold1652-840804	A	G	0.2794	136
1	snp15726-scaffold1652-791798	A	G	0.4485	136
1	snp15725-scaffold1652-760628	C	A	0.5	136
1	snp15724-scaffold1652-714543	G	A	0.3235	136
1	snp15722-scaffold1652-641532	C	A	0.2941	136
1	snp15720-scaffold1652-548964	A	G	0.3824	136
1	snp15719-scaffold1652-499358	G	A	0.2426	136
1	snp15718-scaffold1652-461678	G	A	0.2721	136
1	snp15717-scaffold1652-420742	G	A	0.1691	136
1	snp15715-scaffold1652-331055	G	A	0.3824	136
1	snp15714-scaffold1652-298142	A	C	0.4706	136
1	snp15712-scaffold1652-223091	C	A	0.4485	136
1	snp15711-scaffold1652-176269	C	A	0.3824	136
1	snp15709-scaffold1652-107652	A	C	0.4632	136
1	snp15707-scaffold1652-21110	G	A	0.3088	136
1	snp52909-scaffold794-813793	A	C	0.375	136
1	snp52908-scaffold794-782739	A	G	0.2647	136
1	snp52906-scaffold794-670206	G	A	0.4044	136
1	snp52903-scaffold794-529736	A	G	0.4559	136
1	snp52899-scaffold794-345235	A	G	0.3456	136
1	snp52897-scaffold794-271993	G	A	0.4632	136
1	snp52896-scaffold794-239363	G	A	0.4412	136
1	snp52895-scaffold794-206143	A	G	0.3824	136
1	snp52892-scaffold794-54513	C	A	0.3015	136
1	snp52334-scaffold778-553965	G	A	0.4044	136
1	snp52333-scaffold778-492006	G	A	0.2941	136
1	1_29530756_AF-PAKI	A	G	0.4559	136
1	snp52332-scaffold778-459652	A	G	0.2574	136
1	snp52330-scaffold778-361557	G	A	0.4044	136
1	snp52329-scaffold778-302412	A	G	0.3824	136
1	snp52325-scaffold778-134244	G	A	0.4191	136
1	snp52324-scaffold778-80952	G	A	0.4926	136
1	snp43724-scaffold586-1035538	A	G	0.3015	136
1	snp43723-scaffold586-1001715	G	A	0.2941	136
1	snp43722-scaffold586-947545	A	G	0.4853	136
1	snp43718-scaffold586-770338	C	A	0.2647	136
1	snp43715-scaffold586-670504	A	G	0.5	136
1	snp43714-scaffold586-641810	A	C	0.3529	136
1	snp43711-scaffold586-498658	A	G	0.1618	136
1	snp43710-scaffold586-469331	G	A	0.2794	136
1	snp43707-scaffold586-285121	G	A	0.3897	136
1	snp43703-scaffold586-87155	G	A	0.2647	136
1	snp39621-scaffold504-1771923	G	A	0.375	136
1	snp39625-scaffold504-1910358	G	A	0.4706	136
1	snp39627-scaffold504-1976610	A	G	0.05882	136
1	snp39628-scaffold504-2044373	C	A	0.1765	136
1	snp39629-scaffold504-2121833	G	A	0.2941	136
1	snp39631-scaffold504-2206496	A	C	0.4412	136
1	snp39632-scaffold504-2263926	A	C	0.2868	136
1	snp39633-scaffold504-2315729	A	G	0.2279	136
1	snp39634-scaffold504-2348770	A	G	0.2132	136
1	snp39637-scaffold504-2500434	G	A	0.3824	136
1	1_32052342_AF-PAKI	A	C	0.4632	136
1	snp39639-scaffold504-2640144	G	A	0.2868	136
1	snp39640-scaffold504-2674710	A	G	0.1397	136
1	snp39641-scaffold504-2719303	C	A	0.3162	136
1	snp39642-scaffold504-2756179	A	G	0.1618	136
1	snp39643-scaffold504-2788616	C	A	0.4412	136
1	snp39644-scaffold504-2843329	G	A	0.1765	136
1	snp39645-scaffold504-2872191	G	A	0.4853	136
1	snp39646-scaffold504-2912871	G	A	0.4853	136
1	snp39649-scaffold504-3043211	A	G	0.4118	136
1	snp39650-scaffold504-3078592	G	A	0.4706	136
1	snp39651-scaffold504-3119630	G	A	0.2353	136
1	snp39652-scaffold504-3172647	G	A	0.2721	136
1	snp39653-scaffold504-3216946	A	G	0.2426	136
1	snp39654-scaffold504-3267407	G	A	0.1397	136
1	snp39655-scaffold504-3325828	A	G	0.3824	136
1	snp39656-scaffold504-3376241	G	A	0.25	136
1	snp39661-scaffold504-3609661	A	G	0.3309	136
1	snp39662-scaffold504-3641781	A	G	0.2353	136
1	snp33078-scaffold385-4043804	A	C	0.25	136
1	snp33077-scaffold385-4013593	C	A	0.1838	136
1	snp33076-scaffold385-3980795	A	G	0.3015	136
1	snp33074-scaffold385-3890610	A	G	0.1471	136
1	snp33073-scaffold385-3846794	A	G	0.2794	136
1	snp33072-scaffold385-3816865	A	G	0.1471	136
1	snp33071-scaffold385-3762207	G	A	0.25	136
1	snp33070-scaffold385-3701538	A	G	0.2868	136
1	snp33068-scaffold385-3605750	A	C	0.3015	136
1	snp33067-scaffold385-3574382	C	A	0.3162	136
1	snp33062-scaffold385-3337638	A	G	0.3603	136
1	snp33061-scaffold385-3285980	G	A	0.3015	136
1	snp33060-scaffold385-3247573	A	C	0.2647	136
1	snp33058-scaffold385-3171682	A	G	0.2794	136
1	snp33057-scaffold385-3137504	G	A	0.2868	136
1	snp33056-scaffold385-3092900	A	C	0.2721	136
1	snp33054-scaffold385-2980717	A	G	0.2574	136
1	snp33053-scaffold385-2929464	G	A	0.3676	136
1	snp33051-scaffold385-2829526	G	A	0.3309	136
1	snp33049-scaffold385-2715801	G	A	0.3456	136
1	snp33048-scaffold385-2683606	G	A	0.2059	136
1	snp33046-scaffold385-2596339	A	G	0.4485	136
1	snp33045-scaffold385-2557767	G	A	0.2794	136
1	snp33043-scaffold385-2492405	A	G	0.4779	136
1	snp33041-scaffold385-2404018	A	G	0.4265	136
1	snp33040-scaffold385-2335537	A	G	0.4265	136
1	snp33037-scaffold385-2155654	C	A	0.4853	136
1	snp33034-scaffold385-2021519	G	A	0.4632	136
1	snp33033-scaffold385-1978059	A	C	0.4191	136
1	snp33031-scaffold385-1889215	A	G	0.4779	136
1	snp33028-scaffold385-1729509	C	A	0.3971	136
1	snp33027-scaffold385-1698298	A	G	0.2941	136
1	snp33026-scaffold385-1637985	C	A	0.4338	136
1	snp33025-scaffold385-1593083	G	A	0.4191	136
1	snp33024-scaffold385-1532619	G	A	0.2426	136
1	snp33023-scaffold385-1499795	A	C	0.375	136
1	snp33021-scaffold385-1433984	A	G	0.3235	136
1	snp33018-scaffold385-1319640	A	C	0.375	136
1	snp33017-scaffold385-1283573	A	G	0.3971	136
1	snp33016-scaffold385-1248224	A	G	0.1324	136
1	snp33015-scaffold385-1199560	G	A	0.2279	136
1	snp33014-scaffold385-1157784	G	A	0.1471	136
1	snp33012-scaffold385-1062024	A	G	0.2647	136
1	snp33011-scaffold385-1014855	A	G	0.4926	136
1	snp33006-scaffold385-806356	A	G	0.4118	136
1	snp33005-scaffold385-771360	G	A	0.4412	136
1	snp33004-scaffold385-741275	A	G	0.4706	136
1	snp33003-scaffold385-690333	C	A	0.3015	136
1	snp33002-scaffold385-657608	G	A	0.4706	136
1	snp33001-scaffold385-610162	G	A	0.5	136
1	snp33000-scaffold385-524558	A	G	0.4853	136
1	snp32997-scaffold385-370233	A	G	0.1176	136
1	snp32996-scaffold385-335028	C	A	0.3235	136
1	snp32994-scaffold385-249047	G	A	0.4853	136
1	snp32993-scaffold385-211213	A	G	0.2941	136
1	snp32992-scaffold385-174563	A	G	0.3676	136
1	snp32991-scaffold385-133908	A	G	0.4926	136
1	snp3220-scaffold1097-27705	A	G	0.4559	136
1	1_37207420_AF-PAKI	G	A	0.3162	136
1	snp3221-scaffold1097-82362	A	G	0.2206	136
1	snp3222-scaffold1097-123649	A	G	0.3971	136
1	snp3224-scaffold1097-191500	A	G	0.125	136
1	snp3225-scaffold1097-248281	G	A	0.3971	136
1	snp3229-scaffold1097-405939	A	G	0.4632	136
1	snp3230-scaffold1097-447671	G	A	0.3529	136
1	snp50712-scaffold731-186	A	G	0.3162	136
1	snp50713-scaffold731-30798	G	A	0.3971	136
1	snp50714-scaffold731-60124	G	A	0.4412	136
1	snp50716-scaffold731-156952	A	G	0.4926	136
1	snp50717-scaffold731-186344	G	A	0.2647	136
1	snp50718-scaffold731-259932	A	G	0.3971	136
1	snp50719-scaffold731-298346	A	G	0.2426	136
1	snp50720-scaffold731-339194	G	A	0.2279	136
1	snp50721-scaffold731-381679	G	A	0.2353	136
1	snp50722-scaffold731-432585	A	G	0.4926	136
1	snp50726-scaffold731-622699	G	A	0.1103	136
1	snp50727-scaffold731-678941	C	A	0.2794	136
1	snp50728-scaffold731-725830	A	G	0.2353	136
1	snp54661-scaffold835-1131537	A	G	0.4265	136
1	snp54659-scaffold835-1054919	C	A	0.2426	136
1	snp54657-scaffold835-974628	G	A	0.4485	136
1	snp54656-scaffold835-942901	A	G	0.4265	136
1	snp54655-scaffold835-866682	G	A	0.5	136
1	snp54653-scaffold835-775876	G	A	0.3235	136
1	snp54652-scaffold835-705488	G	A	0.4559	136
1	snp54650-scaffold835-600379	A	G	0.1103	136
1	snp54647-scaffold835-428812	A	G	0.3603	136
1	snp54642-scaffold835-234652	G	A	0.09559	136
1	snp54641-scaffold835-203406	C	A	0.3676	136
1	snp54639-scaffold835-137194	G	A	0.4118	136
1	snp54637-scaffold835-70973	C	A	0.1324	136
1	snp54636-scaffold835-22393	A	G	0.375	136
1	snp45625-scaffold627-64077	A	G	0.4265	136
1	snp45627-scaffold627-159880	G	A	0.5	136
1	snp45629-scaffold627-235301	G	A	0.4191	136
1	snp45631-scaffold627-307023	G	A	0.4632	136
1	snp45632-scaffold627-363060	A	G	0.2574	136
1	snp45633-scaffold627-397004	A	G	0.3603	136
1	snp45634-scaffold627-450624	A	G	0.1838	136
1	snp45635-scaffold627-540723	G	A	0.5	136
1	snp45638-scaffold627-690490	G	A	0.3824	136
1	1_40382233_AF-PAKI	A	G	0.3162	136
1	snp45640-scaffold627-834807	G	A	0.3676	136
1	snp45643-scaffold627-990583	C	A	0.4338	136
1	snp45644-scaffold627-1035362	G	A	0.1765	136
1	snp45645-scaffold627-1076303	A	G	0.4412	136
1	snp16929-scaffold17692-3426	A	G	0.4118	136
1	snp14080-scaffold1560-100946	A	G	0.4706	136
1	snp14082-scaffold1560-185575	A	G	0.2941	136
1	snp14084-scaffold1560-297224	A	G	0.5	136
1	snp14085-scaffold1560-330454	A	G	0.4044	136
1	snp14087-scaffold1560-412202	A	G	0.2279	136
1	snp14088-scaffold1560-452762	A	G	0.1471	136
1	snp14091-scaffold1560-581464	A	G	0.4044	136
1	snp14092-scaffold1560-614162	G	A	0.4779	136
1	snp14095-scaffold1560-755958	G	A	0.1471	136
1	snp14096-scaffold1560-786871	A	G	0.2059	136
1	snp14097-scaffold1560-830197	A	G	0.2794	136
1	snp14098-scaffold1560-872326	A	G	0.2132	136
1	snp45648-scaffold627-1205064	G	A	0.3603	136
1	snp45651-scaffold627-1321361	C	A	0.3676	136
1	snp45652-scaffold627-1384662	G	A	0.4853	136
1	snp45653-scaffold627-1417201	G	A	0.375	136
1	snp45655-scaffold627-1503477	A	G	0.07353	136
1	snp45656-scaffold627-1538301	A	G	0.1912	136
1	snp45657-scaffold627-1589645	G	A	0.1471	136
1	snp45659-scaffold627-1649120	A	C	0.4338	136
1	snp45660-scaffold627-1691310	C	A	0.3676	136
1	snp45661-scaffold627-1722189	A	G	0.08088	136
1	snp45663-scaffold627-1813784	A	G	0.4485	136
1	snp45664-scaffold627-1873833	G	A	0.2868	136
1	snp45668-scaffold627-2018565	C	A	0.3676	136
1	snp45669-scaffold627-2049997	G	A	0.4559	136
1	snp45671-scaffold627-2164837	G	A	0.4412	136
1	snp45672-scaffold627-2226012	A	G	0.3971	136
1	snp45673-scaffold627-2262095	A	G	0.1838	136
1	snp45674-scaffold627-2303687	A	G	0.4706	136
1	snp45678-scaffold627-2502886	A	G	0.2279	136
1	snp45679-scaffold627-2544444	A	G	0.4779	136
1	snp45681-scaffold627-2613559	G	A	0.3824	136
1	snp45684-scaffold627-2774148	G	A	0.4265	136
1	snp45685-scaffold627-2804359	G	A	0.3824	136
1	snp45690-scaffold627-3017286	A	G	0.3897	136
1	snp45691-scaffold627-3062413	A	G	0.25	136
1	GoatD01.017256	G	A	0.08088	136
1	snp45693-scaffold627-3140707	A	G	0.2794	136
1	snp45695-scaffold627-3222439	C	A	0.2059	136
1	snp45697-scaffold627-3285484	A	G	0.4118	136
1	snp45705-scaffold627-3753468	G	A	0.2574	136
1	snp45707-scaffold627-3857990	A	G	0.4191	136
1	snp45708-scaffold627-3904620	G	A	0.3088	136
1	snp45710-scaffold627-3977406	G	A	0.3529	136
1	snp45712-scaffold627-4058451	G	A	0.4485	136
1	snp45713-scaffold627-4108111	A	G	0.4265	136
1	snp45714-scaffold627-4147958	G	A	0.1985	136
1	snp45715-scaffold627-4201462	G	A	0.4044	136
1	snp45717-scaffold627-4269733	A	G	0.4338	136
1	snp45718-scaffold627-4317591	A	G	0.3309	136
1	snp45719-scaffold627-4349526	G	A	0.2426	136
1	snp45720-scaffold627-4403089	A	G	0.4485	136
1	snp45721-scaffold627-4439359	C	A	0.1691	136
1	snp45723-scaffold627-4544384	A	G	0.3088	136
1	snp45725-scaffold627-4620164	A	G	0.4853	136
1	snp45726-scaffold627-4652598	G	A	0.4338	136
1	snp45728-scaffold627-4739725	C	A	0.4706	136
1	snp45729-scaffold627-4783044	A	G	0.4191	136
1	snp45730-scaffold627-4840954	G	A	0.125	136
1	1_45587785_AF-PAKI	A	G	0.3309	136
1	snp45734-scaffold627-5050952	A	G	0.4706	136
1	snp45735-scaffold627-5097005	A	C	0.25	136
1	snp45739-scaffold627-5315341	C	A	0.2574	136
1	snp45741-scaffold627-5418543	A	G	0.4412	136
1	snp45742-scaffold627-5460507	A	G	0.4706	136
1	snp45743-scaffold627-5489862	G	A	0.4485	136
1	snp45744-scaffold627-5538490	G	A	0.4338	136
1	snp45745-scaffold627-5585234	A	G	0.4485	136
1	snp45747-scaffold627-5650100	A	G	0.2868	136
1	snp12634-scaffold1480-1070260	C	A	0.4779	136
1	snp12633-scaffold1480-1018100	G	A	0.4559	136
1	snp12632-scaffold1480-984227	A	G	0.4779	136
1	snp12631-scaffold1480-948998	A	G	0.25	136
1	snp12630-scaffold1480-915845	G	A	0.3235	136
1	snp12629-scaffold1480-884736	A	G	0.3603	136
1	snp12628-scaffold1480-851328	G	A	0.1985	136
1	snp12627-scaffold1480-810003	A	G	0.4265	136
1	snp12625-scaffold1480-714592	A	G	0.2353	136
1	snp12624-scaffold1480-684673	A	G	0.25	136
1	snp12623-scaffold1480-647642	G	A	0.2206	136
1	snp12621-scaffold1480-528352	A	C	0.3088	136
1	snp12617-scaffold1480-401768	A	C	0.4853	136
1	snp12616-scaffold1480-342600	A	G	0.1838	136
1	snp12615-scaffold1480-313980	G	A	0.4118	136
1	snp12613-scaffold1480-250179	G	A	0.4853	136
1	snp12612-scaffold1480-219294	C	A	0.05147	136
1	snp12610-scaffold1480-147683	A	G	0.4779	136
1	snp12608-scaffold1480-52501	G	A	0.4191	136
1	snp35330-scaffold4239-22858	G	A	0.4191	136
1	snp48340-scaffold686-804838	G	A	0.2574	136
1	snp48339-scaffold686-750643	A	G	0.2279	136
1	snp48337-scaffold686-648334	G	A	0.1838	136
1	snp48334-scaffold686-462470	G	A	0.3235	136
1	snp48332-scaffold686-397291	A	C	0.4485	136
1	snp48329-scaffold686-288369	A	C	0.3162	136
1	snp48327-scaffold686-193847	G	A	0.3824	136
1	snp48326-scaffold686-148419	G	A	0.4559	136
1	snp48324-scaffold686-52646	A	G	0.2279	136
1	snp7890-scaffold1284-119047	A	G	0.5	136
1	snp7891-scaffold1284-155937	G	A	0.3015	136
1	snp7893-scaffold1284-251090	A	G	0.1103	136
1	snp7894-scaffold1284-301596	C	A	0.3162	136
1	snp55676-scaffold863-1692634	A	G	0.1912	136
1	snp55674-scaffold863-1541443	A	G	0.125	136
1	snp55673-scaffold863-1510856	C	A	0.4926	136
1	snp55672-scaffold863-1470525	G	A	0.4485	136
1	snp55670-scaffold863-1403541	A	G	0.1029	136
1	snp55668-scaffold863-1317264	A	G	0.1912	136
1	snp55667-scaffold863-1282061	G	A	0.3015	136
1	snp55665-scaffold863-1207965	C	A	0.1912	136
1	snp55663-scaffold863-1126556	A	G	0.3382	136
1	snp55661-scaffold863-1054360	C	A	0.06618	136
1	snp55660-scaffold863-1009317	G	A	0.4044	136
1	snp55658-scaffold863-882600	A	G	0.2941	136
1	snp55655-scaffold863-739437	A	G	0.3529	136
1	snp55654-scaffold863-700639	A	C	0.3382	136
1	snp55651-scaffold863-590929	C	A	0.3603	136
1	snp55649-scaffold863-523707	A	G	0.4926	136
1	snp55646-scaffold863-382528	A	G	0.3676	136
1	snp55645-scaffold863-348874	G	A	0.4485	136
1	snp55644-scaffold863-288838	A	C	0.2059	136
1	snp55643-scaffold863-250531	A	G	0.3897	136
1	snp55642-scaffold863-208399	A	G	0.3088	136
1	snp55641-scaffold863-165511	A	G	0.2353	136
1	snp55640-scaffold863-110189	G	A	0.3529	136
1	snp27909-scaffold2996-56754	A	G	0.1618	136
1	snp14230-scaffold1568-1787801	A	G	0.5	136
1	snp14229-scaffold1568-1742714	G	A	0.1985	136
1	snp14228-scaffold1568-1693313	G	A	0.125	136
1	snp14227-scaffold1568-1640975	G	A	0.4632	136
1	snp14224-scaffold1568-1550376	G	A	0.4191	136
1	snp14223-scaffold1568-1502396	A	G	0.4853	136
1	snp14222-scaffold1568-1471141	G	A	0.4118	136
1	snp14221-scaffold1568-1436411	A	G	0.375	136
1	snp14219-scaffold1568-1344315	A	G	0.4412	136
1	snp14216-scaffold1568-1226159	G	A	0.3971	136
1	snp14215-scaffold1568-1191029	A	C	0.4338	136
1	snp14214-scaffold1568-1146044	A	G	0.25	136
1	snp14213-scaffold1568-1097890	A	G	0.4044	136
1	snp14211-scaffold1568-1025325	C	A	0.4926	136
1	snp14210-scaffold1568-989501	A	G	0.2426	136
1	snp14207-scaffold1568-807652	A	G	0.3088	136
1	snp14206-scaffold1568-775254	G	A	0.1985	136
1	snp14205-scaffold1568-739216	G	A	0.2941	136
1	snp14202-scaffold1568-619345	A	G	0.2426	136
1	snp14201-scaffold1568-568452	A	C	0.4412	136
1	snp14199-scaffold1568-504377	A	G	0.1765	136
1	snp14197-scaffold1568-407457	C	A	0.4853	136
1	snp14196-scaffold1568-335289	A	G	0.4559	136
1	snp14194-scaffold1568-262225	A	G	0.2132	136
1	snp14193-scaffold1568-206065	G	A	0.4191	136
1	snp14192-scaffold1568-155378	A	C	0.4265	136
1	snp14191-scaffold1568-88153	A	C	0.2794	136
1	snp14190-scaffold1568-31770	A	G	0.3088	136
1	snp44267-scaffold602-503031	A	G	0.4265	136
1	snp44266-scaffold602-469242	A	G	0.3162	136
1	snp44265-scaffold602-431550	C	A	0.2279	136
1	snp44263-scaffold602-349837	G	A	0.4338	136
1	snp44262-scaffold602-280384	C	A	0.4118	136
1	snp44261-scaffold602-243239	A	C	0.3897	136
1	snp44260-scaffold602-195804	A	G	0.1103	136
1	Random2.2K-58	G	A	0.08088	136
1	snp44257-scaffold602-95925	G	A	0.1691	136
1	snp44256-scaffold602-38991	G	A	0.4412	136
1	snp29278-scaffold3155-43514	G	A	0.4044	136
1	snp4120-scaffold113-164488	A	C	0.1691	136
1	snp4121-scaffold113-228572	C	A	0.4926	136
1	snp4122-scaffold113-284814	A	G	0.4412	136
1	snp4123-scaffold113-318642	A	G	0.25	136
1	snp4124-scaffold113-347322	G	A	0.375	136
1	1_53633334_AF-PAKI	A	G	0.1765	136
1	snp4126-scaffold113-432282	G	A	0.3088	136
1	snp4127-scaffold113-489409	A	G	0.3676	136
1	snp4128-scaffold113-521657	A	G	0.4926	136
1	snp4129-scaffold113-550300	G	A	0.375	136
1	snp4131-scaffold113-622291	A	G	0.4779	136
1	snp4132-scaffold113-709050	A	G	0.4044	136
1	snp4136-scaffold113-872218	A	G	0.4191	136
1	snp4137-scaffold113-905741	A	G	0.4779	136
1	snp4138-scaffold113-940712	G	A	0.1544	136
1	snp4142-scaffold113-1082997	A	G	0.1471	136
1	snp4143-scaffold113-1112735	G	A	0.2132	136
1	snp4144-scaffold113-1147512	A	G	0.2059	136
1	snp4145-scaffold113-1198427	A	G	0.2426	136
1	snp4147-scaffold113-1259942	G	A	0.3676	136
1	snp4148-scaffold113-1305871	A	G	0.4118	136
1	snp4149-scaffold113-1336079	A	G	0.2721	136
1	snp4150-scaffold113-1388264	A	G	0.4926	136
1	snp4152-scaffold113-1459333	G	A	0.4926	136
1	snp4156-scaffold113-1613619	G	A	0.08824	136
1	snp4159-scaffold113-1752396	G	A	0.4118	136
1	snp4162-scaffold113-1849104	A	G	0.4926	136
1	snp4165-scaffold113-1988823	A	G	0.3603	136
1	snp4166-scaffold113-2030942	A	G	0.3824	136
1	snp4168-scaffold113-2099806	A	G	0.3162	136
1	snp4169-scaffold113-2133527	G	A	0.3088	136
1	snp4170-scaffold113-2177643	A	G	0.3603	136
1	snp4171-scaffold113-2206409	G	A	0.4118	136
1	snp4172-scaffold113-2264218	G	A	0.5	136
1	snp4174-scaffold113-2332239	G	A	0.4632	136
1	snp4175-scaffold113-2370293	G	A	0.4265	136
1	snp4176-scaffold113-2418258	A	G	0.4265	136
1	Random2.2K-62	C	A	0.08824	136
1	snp4179-scaffold113-2549580	G	A	0.2059	136
1	snp4180-scaffold113-2584018	A	G	0.1618	136
1	snp4182-scaffold113-2651960	C	A	0.2206	136
1	snp4187-scaffold113-2899028	G	A	0.4265	136
1	1_56198096_AF-PAKI	A	G	0.2794	136
1	snp24546-scaffold2495-439285	A	G	0.2059	136
1	snp24545-scaffold2495-409541	A	G	0.4044	136
1	snp24543-scaffold2495-336588	G	A	0.4485	136
1	snp24542-scaffold2495-300349	A	G	0.5	136
1	snp24541-scaffold2495-268799	G	A	0.3015	136
1	snp24540-scaffold2495-231374	G	A	0.375	136
1	snp24538-scaffold2495-155788	G	A	0.1985	136
1	snp24537-scaffold2495-85440	A	G	0.3309	136
1	snp24536-scaffold2495-25156	A	G	0.4926	136
1	snp12448-scaffold1474-483252	G	A	0.2279	136
1	snp12447-scaffold1474-434915	A	C	0.3529	136
1	snp12446-scaffold1474-377203	A	G	0.1985	136
1	snp12445-scaffold1474-348569	G	A	0.1985	136
1	snp12443-scaffold1474-266951	G	A	0.2721	136
1	snp12442-scaffold1474-214197	A	G	0.1103	136
1	snp12441-scaffold1474-163936	A	G	0.4779	136
1	snp12438-scaffold1474-38346	G	A	0.2426	136
1	snp12437-scaffold1474-2169	A	G	0.4632	136
1	snp608-scaffold1017-503259	A	G	0.1544	136
1	snp607-scaffold1017-471784	G	A	0.2574	136
1	snp603-scaffold1017-295436	G	A	0.4779	136
1	snp598-scaffold1017-103239	G	A	0.4191	136
1	snp597-scaffold1017-74048	A	G	0.25	136
1	snp596-scaffold1017-28745	G	A	0.4632	136
1	snp35156-scaffold4205-195575	C	A	0.1103	136
1	snp35154-scaffold4205-89499	A	G	0.05882	136
1	snp35152-scaffold4205-16551	A	G	0.3015	136
1	snp37449-scaffold456-5282871	A	G	0.2647	136
1	snp37448-scaffold456-5245025	C	A	0.3162	136
1	snp37447-scaffold456-5180273	A	G	0.3088	136
1	snp37446-scaffold456-5142873	A	G	0.4632	136
1	snp37444-scaffold456-5058335	A	G	0.3162	136
1	snp37443-scaffold456-5028201	G	A	0.3456	136
1	snp37441-scaffold456-4943717	A	G	0.4044	136
1	snp37440-scaffold456-4887953	C	A	0.4265	136
1	snp37439-scaffold456-4831434	A	G	0.2794	136
1	1_58782018_AF-PAKI	A	C	0.4191	136
1	snp37438-scaffold456-4790976	A	C	0.09559	136
1	snp37435-scaffold456-4666162	A	G	0.4632	136
1	snp37433-scaffold456-4587893	A	G	0.2941	136
1	Random2.2K-64	A	G	0.2721	136
1	snp37431-scaffold456-4482113	G	A	0.4265	136
1	snp37429-scaffold456-4388525	G	A	0.1471	136
1	snp37426-scaffold456-4265695	G	A	0.4632	136
1	snp37425-scaffold456-4210499	A	G	0.09559	136
1	snp37424-scaffold456-4179729	A	G	0.4044	136
1	snp37423-scaffold456-4142743	G	A	0.1544	136
1	snp37422-scaffold456-4090797	G	A	0.1912	136
1	snp37421-scaffold456-4033879	G	A	0.2059	136
1	snp37420-scaffold456-4001430	G	A	0.1103	136
1	snp37419-scaffold456-3966780	G	A	0.375	136
1	snp37418-scaffold456-3930534	A	C	0.4265	136
1	snp37417-scaffold456-3900850	G	A	0.4338	136
1	snp37416-scaffold456-3845705	G	A	0.3529	136
1	snp37415-scaffold456-3792662	G	A	0.2279	136
1	snp37413-scaffold456-3705533	G	A	0.4044	136
1	snp37412-scaffold456-3650625	A	G	0.3015	136
1	snp37409-scaffold456-3518863	A	C	0.4926	136
1	snp37407-scaffold456-3453795	A	G	0.1985	136
1	snp37406-scaffold456-3421567	A	G	0.2279	136
1	snp37405-scaffold456-3392968	G	A	0.08088	136
1	snp37404-scaffold456-3357198	A	G	0.1471	136
1	snp37401-scaffold456-3236271	C	A	0.4706	136
1	snp37396-scaffold456-3064385	G	A	0.3382	136
1	snp37395-scaffold456-3033704	G	A	0.4632	136
1	snp37392-scaffold456-2894034	A	G	0.4191	136
1	snp37391-scaffold456-2845437	G	A	0.3897	136
1	snp37389-scaffold456-2781912	A	G	0.2794	136
1	snp37388-scaffold456-2751438	G	A	0.1324	136
1	snp37387-scaffold456-2675775	A	G	0.4853	136
1	snp37385-scaffold456-2607180	G	A	0.3382	136
1	snp37384-scaffold456-2552464	G	A	0.4485	136
1	snp37383-scaffold456-2516383	A	G	0.1765	136
1	Random2.2K-69	C	G	0.4926	136
1	snp37376-scaffold456-2189866	A	G	0.4706	136
1	GoatD01.032542	A	C	0.08088	136
1	snp37375-scaffold456-2140636	A	G	0.2574	136
1	snp37374-scaffold456-2084255	G	A	0.4485	136
1	snp37373-scaffold456-2042583	A	G	0.4926	136
1	snp37372-scaffold456-2011045	G	A	0.4706	136
1	snp37369-scaffold456-1892788	G	A	0.3603	136
1	snp37368-scaffold456-1844171	G	A	0.1838	136
1	snp37365-scaffold456-1695845	A	G	0.25	136
1	snp37364-scaffold456-1648508	G	A	0.3162	136
1	snp37363-scaffold456-1617144	A	G	0.4706	136
1	snp37362-scaffold456-1569507	A	G	0.3162	136
1	snp37359-scaffold456-1427394	G	A	0.4191	136
1	snp37358-scaffold456-1397462	A	G	0.25	136
1	snp37357-scaffold456-1368747	G	A	0.25	136
1	snp37354-scaffold456-1233951	A	G	0.3676	136
1	snp37353-scaffold456-1204623	G	A	0.3603	136
1	snp37352-scaffold456-1161291	G	A	0.4706	136
1	snp37351-scaffold456-1124917	G	A	0.3529	136
1	snp37350-scaffold456-1087687	A	G	0.25	136
1	snp37348-scaffold456-998411	G	A	0.2353	136
1	snp37346-scaffold456-912508	G	A	0.2868	136
1	snp37345-scaffold456-877802	A	G	0.05147	136
1	snp37344-scaffold456-843897	G	A	0.4926	136
1	snp37343-scaffold456-804803	A	G	0.2868	136
1	snp37340-scaffold456-690814	A	G	0.2941	136
1	snp37338-scaffold456-581690	G	A	0.4044	136
1	snp37336-scaffold456-510365	A	G	0.4485	136
1	snp37334-scaffold456-416725	A	G	0.4412	136
1	snp37333-scaffold456-383675	A	G	0.4706	136
1	snp37328-scaffold456-165622	A	G	0.3824	136
1	snp37325-scaffold456-49160	G	A	0.3235	136
1	snp37324-scaffold456-14231	G	A	0.4338	136
1	snp28579-scaffold306-893870	A	G	0.2132	136
1	snp28575-scaffold306-721693	G	A	0.3897	136
1	snp28574-scaffold306-675233	A	G	0.3015	136
1	snp28572-scaffold306-590080	A	C	0.05147	136
1	snp28570-scaffold306-513203	A	G	0.1176	136
1	snp28567-scaffold306-420676	G	A	0.4779	136
1	snp28566-scaffold306-390300	G	A	0.4338	136
1	snp28562-scaffold306-170384	C	A	0.4191	136
1	snp2241-scaffold1069-462570	A	G	0.3676	136
1	snp2243-scaffold1069-562622	A	G	0.2574	136
1	snp2244-scaffold1069-607019	G	A	0.1618	136
1	snp2245-scaffold1069-650977	A	G	0.1838	136
1	snp2247-scaffold1069-734642	G	A	0.2794	136
1	snp2253-scaffold1069-1041798	A	G	0.4265	136
1	snp2255-scaffold1069-1127603	A	G	0.4044	136
1	snp2256-scaffold1069-1181374	G	A	0.4706	136
1	snp2258-scaffold1069-1249995	A	C	0.3824	136
1	GoatD01.039620	G	A	0.4779	136
1	snp2268-scaffold1069-1722951	A	G	0.2941	136
1	snp2269-scaffold1069-1761680	A	G	0.3529	136
1	snp2270-scaffold1069-1801026	A	G	0.08088	136
1	snp2272-scaffold1069-1869273	G	A	0.3603	136
1	snp2275-scaffold1069-2017849	A	G	0.3015	136
1	snp2278-scaffold1069-2179528	A	C	0.09559	136
1	snp2279-scaffold1069-2234213	A	G	0.4412	136
1	snp2281-scaffold1069-2305972	G	A	0.4118	136
1	snp2282-scaffold1069-2358739	A	G	0.4265	136
1	snp2283-scaffold1069-2408630	G	A	0.3309	136
1	snp2284-scaffold1069-2439604	A	C	0.3235	136
1	1_66664038_AF-PAKI	G	A	0.3235	136
1	snp2289-scaffold1069-2655333	G	A	0.4779	136
1	snp39045-scaffold495-3419	A	G	0.3088	136
1	snp39047-scaffold495-75642	A	G	0.2426	136
1	snp21794-scaffold214-98624	A	G	0.3897	136
1	snp21797-scaffold214-271361	A	C	0.4779	136
1	snp21798-scaffold214-304429	G	A	0.3824	136
1	snp21799-scaffold214-348205	A	G	0.2574	136
1	snp21802-scaffold214-467971	C	A	0.4485	136
1	snp21804-scaffold214-579957	G	A	0.4779	136
1	snp21805-scaffold214-639523	G	A	0.2206	136
1	snp21806-scaffold214-723847	C	A	0.1985	136
1	snp21807-scaffold214-781779	A	G	0.4118	136
1	snp21812-scaffold214-999518	A	G	0.2721	136
1	snp21814-scaffold214-1081962	A	G	0.3235	136
1	snp21817-scaffold214-1194720	A	G	0.4118	136
1	snp21820-scaffold214-1337004	G	A	0.4485	136
1	snp21821-scaffold214-1405257	A	G	0.4706	136
1	snp21822-scaffold214-1448059	A	G	0.3088	136
1	snp21824-scaffold214-1526018	G	A	0.375	136
1	snp21826-scaffold214-1591369	A	C	0.2132	136
1	snp21827-scaffold214-1621747	A	G	0.4412	136
1	snp21829-scaffold214-1712440	G	A	0.4265	136
1	snp21830-scaffold214-1770628	A	G	0.3897	136
1	snp21831-scaffold214-1805848	G	A	0.08088	136
1	snp21832-scaffold214-1862087	G	A	0.07353	136
1	snp21833-scaffold214-1890951	G	A	0.08088	136
1	snp21834-scaffold214-1939900	A	G	0.3824	136
1	snp21685-scaffold2121-77338	G	A	0.4118	136
1	snp21688-scaffold2121-220908	A	G	0.2206	136
1	1_69175701_AF-PAKI	G	A	0.4926	136
1	snp21690-scaffold2121-333490	A	G	0.4706	136
1	snp21691-scaffold2121-364497	A	G	0.3162	136
1	snp21694-scaffold2121-491368	G	A	0.2132	136
1	snp21696-scaffold2121-602504	G	A	0.3824	136
1	snp21697-scaffold2121-649938	A	G	0.4044	136
1	snp21698-scaffold2121-711964	A	G	0.4559	136
1	snp21700-scaffold2121-773915	G	A	0.4338	136
1	snp48245-scaffold682-3672712	G	A	0.2647	136
1	snp48244-scaffold682-3644020	A	C	0.3824	136
1	snp48243-scaffold682-3581621	G	A	0.4926	136
1	snp48240-scaffold682-3403066	C	A	0.2132	136
1	snp48234-scaffold682-3135707	A	G	0.3824	136
1	snp48232-scaffold682-3075501	C	A	0.3309	136
1	snp48230-scaffold682-3006360	G	A	0.4118	136
1	snp48226-scaffold682-2824931	A	G	0.3676	136
1	snp48220-scaffold682-2573607	A	G	0.2941	136
1	snp48218-scaffold682-2498698	G	A	0.4853	136
1	snp48216-scaffold682-2399417	A	G	0.3603	136
1	snp48215-scaffold682-2326080	A	C	0.4632	136
1	snp48202-scaffold682-1804941	A	G	0.5	136
1	snp48201-scaffold682-1766067	G	A	0.09559	136
1	snp48198-scaffold682-1656192	G	A	0.4853	136
1	snp48197-scaffold682-1626541	A	C	0.4779	136
1	1_71756259_AF-PAKI	G	A	0.4559	136
1	snp48196-scaffold682-1591974	A	G	0.08088	136
1	snp48195-scaffold682-1542745	G	A	0.2941	136
1	snp48194-scaffold682-1511208	A	G	0.1985	136
1	snp48192-scaffold682-1437617	A	G	0.125	136
1	snp48191-scaffold682-1406589	G	A	0.4853	136
1	snp48190-scaffold682-1353530	A	G	0.3529	136
1	snp48187-scaffold682-1236003	G	A	0.4779	136
1	snp48186-scaffold682-1197641	A	G	0.4632	136
1	snp48185-scaffold682-1158036	C	A	0.4044	136
1	snp48183-scaffold682-1080280	G	A	0.4926	136
1	snp48182-scaffold682-1048244	A	G	0.3824	136
1	snp48181-scaffold682-1019438	G	A	0.5	136
1	snp48180-scaffold682-980196	A	G	0.4191	136
1	snp48179-scaffold682-925986	A	G	0.08824	136
1	snp48177-scaffold682-845390	G	A	0.1544	136
1	snp48172-scaffold682-626656	A	G	0.3015	136
1	snp48171-scaffold682-595023	C	A	0.4706	136
1	snp48169-scaffold682-512529	A	G	0.05147	136
1	snp48168-scaffold682-474324	G	A	0.4265	136
1	snp48165-scaffold682-377425	A	G	0.3971	136
1	snp48164-scaffold682-323213	A	G	0.2794	136
1	snp48163-scaffold682-291975	G	A	0.3529	136
1	snp48162-scaffold682-231884	G	A	0.4706	136
1	snp48159-scaffold682-120957	A	G	0.1618	136
1	snp48158-scaffold682-88138	A	G	0.2647	136
1	snp37621-scaffold462-3192	A	G	0.4559	136
1	snp37623-scaffold462-91919	G	A	0.1324	136
1	snp37624-scaffold462-146894	A	G	0.4044	136
1	snp37627-scaffold462-241406	G	A	0.4632	136
1	snp36345-scaffold435-3913177	G	A	0.2426	136
1	snp36344-scaffold435-3881116	G	A	0.4412	136
1	snp36343-scaffold435-3848031	A	G	0.4926	136
1	snp36340-scaffold435-3655083	G	A	0.25	136
1	snp36337-scaffold435-3522498	A	G	0.09559	136
1	snp36336-scaffold435-3490645	G	A	0.3456	136
1	snp36332-scaffold435-3312433	G	A	0.2868	136
1	snp36330-scaffold435-3217696	A	G	0.4926	136
1	snp36328-scaffold435-3155489	A	G	0.4926	136
1	snp36327-scaffold435-3120299	G	A	0.4779	136
1	snp36326-scaffold435-3071866	A	C	0.1691	136
1	snp36324-scaffold435-2984633	A	C	0.1544	136
1	snp36323-scaffold435-2937970	A	G	0.3235	136
1	snp36321-scaffold435-2861350	A	C	0.3676	136
1	snp36319-scaffold435-2778300	A	G	0.3309	136
1	snp36317-scaffold435-2684795	A	C	0.4559	136
1	snp36316-scaffold435-2616580	G	A	0.1838	136
1	snp36313-scaffold435-2508406	G	A	0.4044	136
1	snp36311-scaffold435-2421046	G	A	0.2574	136
1	snp36307-scaffold435-2211829	A	C	0.3971	136
1	snp36298-scaffold435-1811225	G	A	0.5	136
1	snp36295-scaffold435-1695548	A	G	0.375	136
1	snp36294-scaffold435-1664839	G	A	0.3971	136
1	snp36292-scaffold435-1591506	G	A	0.2868	136
1	snp36291-scaffold435-1561674	G	A	0.2794	136
1	snp36290-scaffold435-1532052	G	A	0.3971	136
1	snp36289-scaffold435-1483570	A	G	0.3015	136
1	snp36286-scaffold435-1380639	G	A	0.3824	136
1	snp36285-scaffold435-1310291	A	G	0.4485	136
1	snp36283-scaffold435-1234335	A	G	0.1176	136
1	snp36280-scaffold435-1091169	G	A	0.3309	136
1	snp36277-scaffold435-964120	G	A	0.3529	136
1	snp36276-scaffold435-924598	G	A	0.4412	136
1	snp36275-scaffold435-887698	C	A	0.375	136
1	snp36274-scaffold435-824683	G	A	0.4926	136
1	snp36273-scaffold435-778554	G	A	0.4559	136
1	snp36272-scaffold435-745685	G	A	0.2279	136
1	snp36269-scaffold435-592399	G	A	0.4191	136
1	snp36268-scaffold435-561994	C	A	0.4559	136
1	snp36263-scaffold435-342281	G	A	0.2868	136
1	snp36262-scaffold435-312771	G	A	0.5	136
1	snp36260-scaffold435-227736	G	A	0.3971	136
1	GoatD01.001203	G	A	0.3309	136
1	snp36257-scaffold435-79188	G	A	0.3824	136
1	snp40499-scaffold519-84254	A	G	0.3162	136
1	snp40501-scaffold519-159268	G	A	0.2132	136
1	snp40503-scaffold519-235609	A	C	0.4485	136
1	snp40504-scaffold519-272372	G	A	0.3824	136
1	snp40505-scaffold519-327438	A	G	0.4485	136
1	snp40506-scaffold519-362012	G	A	0.4853	136
1	snp40507-scaffold519-390745	A	G	0.3603	136
1	snp40508-scaffold519-428138	G	A	0.4118	136
1	snp40510-scaffold519-525822	G	A	0.375	136
1	snp40511-scaffold519-580463	A	G	0.4926	136
1	snp40512-scaffold519-642765	C	A	0.4338	136
1	snp40513-scaffold519-681487	G	A	0.4853	136
1	snp40514-scaffold519-738890	C	A	0.3088	136
1	snp40515-scaffold519-795200	A	G	0.3897	136
1	snp40516-scaffold519-826580	G	A	0.05882	136
1	snp40517-scaffold519-881449	G	A	0.4485	136
1	snp40519-scaffold519-952455	G	A	0.3529	136
1	snp40520-scaffold519-982723	A	G	0.4412	136
1	snp40522-scaffold519-1077017	G	A	0.4118	136
1	snp40524-scaffold519-1193859	G	A	0.4559	136
1	snp40528-scaffold519-1333499	A	G	0.5	136
1	snp40530-scaffold519-1439690	A	G	0.4706	136
1	snp40532-scaffold519-1512011	A	G	0.2279	136
1	snp40535-scaffold519-1630440	G	A	0.1765	136
1	snp40536-scaffold519-1662551	G	A	0.3529	136
1	snp40537-scaffold519-1710949	A	G	0.2647	136
1	snp40538-scaffold519-1751364	A	G	0.05147	136
1	snp40542-scaffold519-1941005	A	G	0.3603	136
1	snp40543-scaffold519-2003544	G	A	0.3897	136
1	snp40544-scaffold519-2054400	A	G	0.4338	136
1	snp40547-scaffold519-2161197	A	G	0.2353	136
1	1_79766752_AF-PAKI	C	A	0.4926	136
1	snp40549-scaffold519-2256978	A	G	0.1324	136
1	snp40552-scaffold519-2386181	A	G	0.1912	136
1	snp40554-scaffold519-2467428	G	A	0.125	136
1	snp40557-scaffold519-2601256	G	A	0.4044	136
1	snp40558-scaffold519-2649231	G	A	0.3529	136
1	snp40559-scaffold519-2695685	G	A	0.3309	136
1	snp40561-scaffold519-2784733	A	G	0.1838	136
1	snp40562-scaffold519-2850421	A	G	0.1618	136
1	snp40563-scaffold519-2879144	A	G	0.3015	136
1	snp40564-scaffold519-2914341	A	G	0.3603	136
1	snp40568-scaffold519-3085068	G	A	0.3088	136
1	snp40569-scaffold519-3145415	G	A	0.3824	136
1	snp40570-scaffold519-3205176	A	G	0.4926	136
1	snp40571-scaffold519-3270614	A	G	0.4412	136
1	snp40572-scaffold519-3326486	A	C	0.4559	136
1	snp40573-scaffold519-3356010	G	A	0.3382	136
1	snp40579-scaffold519-3603075	G	A	0.2574	136
1	snp40580-scaffold519-3639736	G	A	0.08824	136
1	snp13275-scaffold1510-59490	A	G	0.4044	136
1	snp13277-scaffold1510-127503	A	G	0.2426	136
1	snp13278-scaffold1510-179897	G	A	0.3676	136
1	snp13279-scaffold1510-227678	A	G	0.3897	136
1	snp13280-scaffold1510-271508	A	G	0.3309	136
1	snp13281-scaffold1510-303462	C	A	0.4191	136
1	snp13282-scaffold1510-338458	A	G	0.3088	136
1	snp13283-scaffold1510-381185	G	A	0.05882	136
1	snp13284-scaffold1510-446098	A	C	0.3382	136
1	snp13287-scaffold1510-580261	G	A	0.2132	136
1	snp13288-scaffold1510-626012	G	A	0.4632	136
1	snp47752-scaffold672-342383	A	G	0.5	136
1	snp47753-scaffold672-377445	G	A	0.2941	136
1	snp47754-scaffold672-412368	G	A	0.375	136
1	snp47755-scaffold672-469199	A	G	0.4559	136
1	snp47757-scaffold672-577810	A	G	0.1397	136
1	snp47759-scaffold672-664084	G	A	0.1176	136
1	snp47761-scaffold672-736962	A	G	0.3676	136
1	snp47763-scaffold672-863564	A	G	0.1176	136
1	GoatD01.053406	A	G	0.1912	136
1	snp47768-scaffold672-1120362	A	G	0.2353	136
1	snp47770-scaffold672-1239914	G	A	0.4779	136
1	snp47772-scaffold672-1322106	C	A	0.3676	136
1	snp47773-scaffold672-1372212	G	A	0.4265	136
1	snp47776-scaffold672-1517812	A	G	0.4191	136
1	snp47780-scaffold672-1675518	A	G	0.1838	136
1	snp47782-scaffold672-1753863	G	A	0.2353	136
1	snp47785-scaffold672-1873112	G	A	0.4779	136
1	snp47787-scaffold672-1943385	C	A	0.07353	136
1	snp47789-scaffold672-2035222	A	G	0.375	136
1	snp47790-scaffold672-2076422	A	G	0.2132	136
1	snp32732-scaffold377-2118190	A	G	0.4853	136
1	snp32730-scaffold377-2049881	A	G	0.4338	136
1	snp32729-scaffold377-2002407	A	G	0.2132	136
1	snp32727-scaffold377-1934259	G	A	0.09559	136
1	snp32726-scaffold377-1873627	G	A	0.2868	136
1	snp32724-scaffold377-1783847	G	A	0.4632	136
1	snp32722-scaffold377-1706841	G	A	0.1103	136
1	snp32721-scaffold377-1639477	A	G	0.2059	136
1	snp32717-scaffold377-1514402	A	C	0.1324	136
1	snp32716-scaffold377-1472901	A	G	0.3235	136
1	snp32712-scaffold377-1250734	A	G	0.4706	136
1	snp32706-scaffold377-968493	G	A	0.2941	136
1	snp32704-scaffold377-896227	A	G	0.4779	136
1	snp32703-scaffold377-836502	A	G	0.3676	136
1	snp32699-scaffold377-647115	A	G	0.3676	136
1	snp32697-scaffold377-564361	A	G	0.1397	136
1	snp32696-scaffold377-530544	G	A	0.3382	136
1	snp32692-scaffold377-336820	A	G	0.4706	136
1	snp32691-scaffold377-286448	A	C	0.4632	136
1	snp32686-scaffold377-106371	G	A	0.4706	136
1	snp32685-scaffold377-24190	C	A	0.3456	136
1	snp48465-scaffold689-243932	G	A	0.4412	136
1	snp48468-scaffold689-383640	A	G	0.4338	136
1	snp48469-scaffold689-440855	A	G	0.1471	136
1	snp48470-scaffold689-494080	G	A	0.2941	136
1	snp48472-scaffold689-555583	A	G	0.3456	136
1	snp48473-scaffold689-622519	A	G	0.1544	136
1	snp48474-scaffold689-659358	G	A	0.3971	136
1	snp48475-scaffold689-690181	G	A	0.4191	136
1	snp48477-scaffold689-766883	C	A	0.4779	136
1	snp48478-scaffold689-795841	G	A	0.3676	136
1	snp48480-scaffold689-886546	A	G	0.5	136
1	snp48482-scaffold689-967902	G	A	0.4412	136
1	snp48484-scaffold689-1037556	A	G	0.2647	136
1	snp48486-scaffold689-1135054	A	C	0.25	136
1	snp48487-scaffold689-1191294	A	C	0.4485	136
1	snp48488-scaffold689-1244163	A	G	0.1912	136
1	snp48495-scaffold689-1503657	G	A	0.4191	136
1	snp48498-scaffold689-1614440	G	A	0.4118	136
1	snp48501-scaffold689-1741757	G	A	0.4706	136
1	snp48503-scaffold689-1802577	A	G	0.06618	136
1	snp48504-scaffold689-1839212	A	G	0.4338	136
1	snp48506-scaffold689-1930052	A	G	0.4338	136
1	snp48507-scaffold689-1981334	A	G	0.2132	136
1	snp48508-scaffold689-2022756	C	A	0.4265	136
1	snp48511-scaffold689-2133310	A	C	0.3456	136
1	snp48514-scaffold689-2272045	G	A	0.4926	136
1	snp48515-scaffold689-2312729	G	A	0.2941	136
1	snp48516-scaffold689-2371207	G	A	0.4044	136
1	1_88732772_AF-PAKI	A	G	0.4338	136
1	snp48518-scaffold689-2446290	G	A	0.2059	136
1	snp48520-scaffold689-2539329	G	A	0.08088	136
1	snp48521-scaffold689-2577620	A	G	0.4338	136
1	snp48522-scaffold689-2619832	G	A	0.1544	136
1	snp48523-scaffold689-2664845	G	A	0.4926	136
1	snp48525-scaffold689-2745648	A	C	0.1471	136
1	snp48526-scaffold689-2789880	G	A	0.3382	136
1	snp48530-scaffold689-2927719	G	A	0.4191	136
1	snp48531-scaffold689-2960748	G	A	0.1544	136
1	snp48532-scaffold689-3000765	C	A	0.4485	136
1	snp48533-scaffold689-3051868	A	G	0.3824	136
1	snp48534-scaffold689-3085753	A	C	0.3456	136
1	snp48535-scaffold689-3115595	A	C	0.1176	136
1	snp48539-scaffold689-3275687	A	G	0.1985	136
1	snp48540-scaffold689-3318449	A	G	0.1691	136
1	snp48542-scaffold689-3415326	G	A	0.4118	136
1	snp48543-scaffold689-3459329	A	G	0.3603	136
1	snp48544-scaffold689-3503478	A	G	0.3529	136
1	snp48545-scaffold689-3536365	G	A	0.3824	136
1	snp26306-scaffold276-1558	G	A	0.4853	136
1	snp26309-scaffold276-120624	A	G	0.2721	136
1	snp26310-scaffold276-150962	A	G	0.375	136
1	snp26312-scaffold276-241495	A	G	0.25	136
1	snp26315-scaffold276-404944	G	A	0.125	136
1	snp26316-scaffold276-438733	A	G	0.3824	136
1	snp26317-scaffold276-471177	A	G	0.4632	136
1	snp26320-scaffold276-628619	G	A	0.3676	136
1	snp26321-scaffold276-678179	G	A	0.4485	136
1	snp26322-scaffold276-718530	A	G	0.25	136
1	snp26325-scaffold276-892527	A	G	0.3382	136
1	snp26326-scaffold276-921288	A	G	0.25	136
1	snp26328-scaffold276-989859	G	A	0.2059	136
1	snp26330-scaffold276-1051500	A	G	0.2574	136
1	snp26331-scaffold276-1083515	A	G	0.1324	136
1	snp26332-scaffold276-1140768	G	A	0.4559	136
1	snp26333-scaffold276-1182172	G	A	0.4632	136
1	snp26334-scaffold276-1229404	G	A	0.4191	136
1	snp26336-scaffold276-1329202	G	A	0.4412	136
1	snp26340-scaffold276-1480398	G	A	0.2721	136
1	snp26342-scaffold276-1578688	A	G	0.4338	136
1	snp26343-scaffold276-1610853	G	A	0.4191	136
1	snp26344-scaffold276-1647933	G	A	0.4412	136
1	snp26346-scaffold276-1732684	A	G	0.2868	136
1	snp26347-scaffold276-1773754	G	A	0.05882	136
1	snp26348-scaffold276-1851205	G	A	0.3529	136
1	snp26349-scaffold276-1889858	C	A	0.2941	136
1	snp26350-scaffold276-1943327	G	A	0.2868	136
1	snp26351-scaffold276-1973601	G	A	0.4412	136
1	snp26352-scaffold276-2023836	C	A	0.3676	136
1	snp26353-scaffold276-2064331	A	G	0.5	136
1	snp26356-scaffold276-2170066	G	A	0.4632	136
1	snp26360-scaffold276-2348441	C	A	0.1397	136
1	snp26362-scaffold276-2412987	A	G	0.3235	136
1	snp26363-scaffold276-2443453	G	A	0.3824	136
1	snp26364-scaffold276-2497439	A	G	0.4779	136
1	snp26365-scaffold276-2561656	G	A	0.3456	136
1	snp26366-scaffold276-2598859	G	A	0.4412	136
1	snp26367-scaffold276-2629074	A	G	0.1838	136
1	snp26369-scaffold276-2691363	A	G	0.4191	136
1	snp26370-scaffold276-2738036	A	G	0.1324	136
1	snp26372-scaffold276-2835226	G	A	0.3088	136
1	GoatD01.040952	A	C	0.4265	136
1	snp26373-scaffold276-2880032	A	G	0.4412	136
1	snp26374-scaffold276-2938522	C	A	0.4044	136
1	snp26376-scaffold276-3016550	G	A	0.4706	136
1	snp26377-scaffold276-3048277	A	G	0.2132	136
1	snp26378-scaffold276-3082559	G	A	0.07353	136
1	Random2.2K-98	A	G	0.4926	136
1	snp26381-scaffold276-3223117	A	G	0.4118	136
1	snp26382-scaffold276-3252186	A	G	0.1397	136
1	snp26387-scaffold276-3432545	G	A	0.375	136
1	snp26388-scaffold276-3471846	G	A	0.4853	136
1	snp26389-scaffold276-3504723	G	A	0.4779	136
1	snp26390-scaffold276-3550380	A	G	0.4559	136
1	snp26392-scaffold276-3626647	G	A	0.2941	136
1	snp26397-scaffold276-3865649	G	A	0.3897	136
1	snp26400-scaffold276-4011669	A	G	0.4926	136
1	snp26401-scaffold276-4079486	C	A	0.3676	136
1	1_94041880_AF-PAKI	A	G	0.5	136
1	snp26404-scaffold276-4201627	A	G	0.4926	136
1	snp26405-scaffold276-4237851	G	A	0.3897	136
1	snp26408-scaffold276-4359734	C	A	0.3015	136
1	snp26409-scaffold276-4440247	G	A	0.4485	136
1	snp26410-scaffold276-4475730	G	A	0.4044	136
1	snp26414-scaffold276-4632064	G	A	0.4412	136
1	snp26415-scaffold276-4684324	G	A	0.3971	136
1	snp26416-scaffold276-4757628	G	A	0.3676	136
1	snp26417-scaffold276-4797203	G	A	0.2206	136
1	snp26418-scaffold276-4832968	A	G	0.2132	136
1	snp26419-scaffold276-4871267	C	A	0.4265	136
1	snp26420-scaffold276-4903534	A	G	0.3456	136
1	snp26422-scaffold276-4987952	A	G	0.2206	136
1	snp26423-scaffold276-5022940	A	G	0.1838	136
1	snp26424-scaffold276-5058463	A	C	0.3676	136
1	snp26426-scaffold276-5135518	A	G	0.1618	136
1	snp26429-scaffold276-5292702	G	A	0.2426	136
1	snp26431-scaffold276-5389396	G	A	0.4118	136
1	snp26432-scaffold276-5421749	C	A	0.375	136
1	snp26433-scaffold276-5468529	A	G	0.4265	136
1	snp26435-scaffold276-5579943	G	A	0.1397	136
1	snp26438-scaffold276-5712672	G	A	0.4338	136
1	snp26439-scaffold276-5751674	G	A	0.3603	136
1	snp26442-scaffold276-5864964	G	A	0.4338	136
1	snp26444-scaffold276-5949209	A	G	0.1471	136
1	snp26447-scaffold276-6062132	G	A	0.1838	136
1	snp26448-scaffold276-6105599	G	A	0.1765	136
1	snp26449-scaffold276-6138113	A	G	0.4485	136
1	snp26451-scaffold276-6238530	A	G	0.4265	136
1	snp26453-scaffold276-6343157	A	G	0.25	136
1	snp26455-scaffold276-6419953	A	G	0.4853	136
1	1_96556498_AF-PAKI	A	G	0.3676	136
1	snp26462-scaffold276-6715025	G	A	0.08088	136
1	snp26463-scaffold276-6747017	G	A	0.4706	136
1	snp26464-scaffold276-6780671	A	G	0.3456	136
1	snp26469-scaffold276-6979011	G	A	0.1544	136
1	snp26471-scaffold276-7075584	A	G	0.3162	136
1	snp26472-scaffold276-7110350	G	A	0.4191	136
1	snp26473-scaffold276-7141017	A	G	0.4853	136
1	snp26474-scaffold276-7181027	A	G	0.4485	136
1	snp26477-scaffold276-7301972	C	A	0.1838	136
1	snp26479-scaffold276-7422057	G	A	0.05147	136
1	snp26480-scaffold276-7462385	G	A	0.1176	136
1	snp26481-scaffold276-7492745	G	A	0.4485	136
1	snp26482-scaffold276-7552428	G	A	0.3382	136
1	snp26483-scaffold276-7602725	G	A	0.4853	136
1	snp26485-scaffold276-7715356	G	A	0.3971	136
1	snp26486-scaffold276-7747380	G	A	0.3382	136
1	snp26487-scaffold276-7780147	A	G	0.4779	136
1	snp26489-scaffold276-7881906	A	C	0.4265	136
1	snp26490-scaffold276-7916993	G	A	0.4632	136
1	snp26492-scaffold276-7991301	C	A	0.4853	136
1	snp26493-scaffold276-8039202	G	A	0.08824	136
1	snp26495-scaffold276-8106894	G	A	0.2279	136
1	snp26498-scaffold276-8201892	G	A	0.1471	136
1	snp26499-scaffold276-8254250	G	A	0.2353	136
1	snp26503-scaffold276-8422057	A	G	0.3382	136
1	snp26507-scaffold276-8646227	A	G	0.4338	136
1	snp26509-scaffold276-8750998	G	A	0.3676	136
1	snp26510-scaffold276-8787659	G	A	0.3824	136
1	snp26512-scaffold276-8854550	A	G	0.3382	136
1	snp26517-scaffold276-9069421	C	A	0.1324	136
1	snp26520-scaffold276-9209135	A	G	0.4338	136
1	snp26521-scaffold276-9239395	A	G	0.2868	136
1	snp26522-scaffold276-9305132	G	A	0.3603	136
1	snp26525-scaffold276-9437345	G	A	0.3971	136
1	1_99427524_AF-PAKI	G	A	0.2941	136
1	snp26527-scaffold276-9544293	G	A	0.2647	136
1	snp26531-scaffold276-9704860	G	A	0.2353	136
1	snp30203-scaffold332-1402590	G	A	0.4632	136
1	snp30201-scaffold332-1306337	A	G	0.4706	136
1	snp30200-scaffold332-1252361	A	G	0.2279	136
1	snp30197-scaffold332-1143124	A	G	0.2426	136
1	snp30196-scaffold332-1090182	G	A	0.1324	136
1	snp30194-scaffold332-1014525	G	A	0.4412	136
1	snp30193-scaffold332-966780	G	A	0.4338	136
1	snp30190-scaffold332-824837	A	G	0.3529	136
1	snp30187-scaffold332-700128	G	A	0.5	136
1	snp30186-scaffold332-671107	A	G	0.2647	136
1	snp30179-scaffold332-418014	G	A	0.2721	136
1	snp30178-scaffold332-364856	G	A	0.3897	136
1	snp30177-scaffold332-319892	C	A	0.4485	136
1	snp30176-scaffold332-271910	A	G	0.4338	136
1	snp30175-scaffold332-242146	G	A	0.3456	136
1	snp30173-scaffold332-149036	G	A	0.4485	136
1	snp30171-scaffold332-65209	A	G	0.4559	136
1	snp11326-scaffold1409-832959	A	C	0.3676	136
1	snp11324-scaffold1409-732870	C	A	0.4926	136
1	snp11323-scaffold1409-700104	G	A	0.1985	136
1	snp11319-scaffold1409-535534	G	A	0.1544	136
1	snp11317-scaffold1409-453345	A	G	0.2353	136
1	snp11316-scaffold1409-409506	G	A	0.4926	136
1	snp11312-scaffold1409-190769	G	A	0.2868	136
1	snp16781-scaffold1758-299848	A	C	0.125	136
1	snp16779-scaffold1758-205448	A	G	0.4926	136
1	snp16778-scaffold1758-173265	A	C	0.3824	136
1	snp16776-scaffold1758-103460	A	G	0.2647	136
1	snp16774-scaffold1758-31204	G	A	0.2647	136
1	snp25884-scaffold2670-35572	A	G	0.4191	136
1	snp25883-scaffold2670-951	A	G	0.4338	136
1	snp22507-scaffold2228-69650	G	A	0.2647	136
1	snp23565-scaffold2379-3969	A	G	0.08824	136
1	snp23567-scaffold2379-87684	G	A	0.1176	136
1	snp6994-scaffold1257-1350265	A	G	0.1912	136
1	snp6992-scaffold1257-1260144	G	A	0.1691	136
1	snp6990-scaffold1257-1178309	A	G	0.1838	136
1	snp6988-scaffold1257-1110728	G	A	0.4853	136
1	snp6982-scaffold1257-770177	A	G	0.3529	136
1	snp6981-scaffold1257-734324	A	G	0.1618	136
1	snp6980-scaffold1257-696291	G	A	0.3088	136
1	snp6978-scaffold1257-637290	A	G	0.1029	136
1	snp6974-scaffold1257-459805	A	G	0.4412	136
1	snp6973-scaffold1257-422119	A	G	0.1618	136
1	snp6972-scaffold1257-382661	C	A	0.3676	136
1	snp6971-scaffold1257-339758	A	C	0.4559	136
1	snp6970-scaffold1257-270846	A	G	0.4118	136
1	snp6966-scaffold1257-90626	C	A	0.3162	136
1	snp6965-scaffold1257-239	G	A	0.3529	136
1	snp46637-scaffold65-82482	A	G	0.08824	136
1	snp46641-scaffold65-275341	A	G	0.3162	136
1	snp46642-scaffold65-317002	A	G	0.3971	136
1	snp46644-scaffold65-387565	A	G	0.05882	136
1	snp46645-scaffold65-421084	C	A	0.05882	136
1	snp46647-scaffold65-503925	A	G	0.3015	136
1	snp46649-scaffold65-565888	A	C	0.2059	136
1	snp46653-scaffold65-722627	G	A	0.2868	136
1	snp46654-scaffold65-759307	A	C	0.1765	136
1	snp46655-scaffold65-824631	A	C	0.4779	136
1	snp46657-scaffold65-910332	A	G	0.4118	136
1	snp46658-scaffold65-938963	G	A	0.4338	136
1	snp46659-scaffold65-980926	G	A	0.2059	136
1	snp46661-scaffold65-1052281	A	G	0.3971	136
1	snp46663-scaffold65-1136704	A	C	0.2279	136
1	snp46664-scaffold65-1190831	A	G	0.4779	136
1	snp46666-scaffold65-1273194	C	A	0.1397	136
1	snp46669-scaffold65-1379728	G	A	0.3382	136
1	snp46671-scaffold65-1440025	A	G	0.4926	136
1	snp46672-scaffold65-1476025	A	G	0.1176	136
1	snp46673-scaffold65-1524596	A	G	0.4044	136
1	snp46679-scaffold65-1781430	G	A	0.3456	136
1	snp46681-scaffold65-1892737	A	G	0.4632	136
1	snp46684-scaffold65-2021692	A	G	0.4118	136
1	snp46686-scaffold65-2131347	A	G	0.4191	136
1	snp46687-scaffold65-2222418	C	A	0.3603	136
1	snp46690-scaffold65-2347264	A	G	0.4559	136
1	snp46697-scaffold65-2627738	A	G	0.4559	136
1	snp46699-scaffold65-2734128	G	A	0.3309	136
1	snp46700-scaffold65-2777729	A	G	0.2059	136
1	snp46701-scaffold65-2815397	G	A	0.3897	136
1	snp46702-scaffold65-2862743	A	G	0.3676	136
1	snp46705-scaffold65-3007430	A	G	0.1838	136
1	snp46707-scaffold65-3100072	A	G	0.25	136
1	snp46709-scaffold65-3187160	A	G	0.3676	136
1	snp46712-scaffold65-3344210	G	A	0.4706	136
1	snp46714-scaffold65-3409464	A	G	0.4779	136
1	snp46715-scaffold65-3440034	A	G	0.3456	136
1	snp46716-scaffold65-3473747	A	G	0.4706	136
1	snp46721-scaffold65-3722664	C	A	0.3603	136
1	snp46725-scaffold65-3894787	A	G	0.2868	136
1	snp58241-scaffold945-12446	G	A	0.3529	136
1	snp58242-scaffold945-43439	G	A	0.1618	136
1	snp58245-scaffold945-176263	A	G	0.4559	136
1	snp58247-scaffold945-235121	A	C	0.2574	136
1	snp58249-scaffold945-310358	A	G	0.2059	136
1	snp58250-scaffold945-367890	A	G	0.4632	136
1	snp58251-scaffold945-424974	G	A	0.1103	136
1	snp58252-scaffold945-497532	A	C	0.4485	136
1	snp58255-scaffold945-612558	G	A	0.2794	136
1	snp58263-scaffold945-1017242	G	A	0.2059	136
1	Random2.2K-115	G	A	0.3235	136
1	snp58269-scaffold945-1283581	G	A	0.5	136
1	snp58271-scaffold945-1355736	A	G	0.3456	136
1	snp58272-scaffold945-1407839	G	A	0.4926	136
1	snp58275-scaffold945-1534155	A	C	0.08824	136
1	snp58277-scaffold945-1623787	G	A	0.4632	136
1	snp58279-scaffold945-1697505	A	G	0.3603	136
1	1_109839943_AF-PAKI	G	A	0.375	136
1	snp25508-scaffold263-5156	G	A	0.08088	136
1	snp25509-scaffold263-55911	C	A	0.4926	136
1	snp25511-scaffold263-157820	G	A	0.1618	136
1	snp25512-scaffold263-195674	A	G	0.2574	136
1	snp25517-scaffold263-480097	C	A	0.5	136
1	snp25520-scaffold263-596556	C	A	0.1691	136
1	snp25521-scaffold263-637067	A	G	0.3676	136
1	snp25523-scaffold263-732508	G	A	0.4632	136
1	snp25526-scaffold263-887499	A	G	0.375	136
1	snp25527-scaffold263-933437	A	G	0.2353	136
1	snp25528-scaffold263-962158	A	G	0.4191	136
1	snp25529-scaffold263-1005860	A	G	0.3382	136
1	snp25531-scaffold263-1103994	A	G	0.4853	136
1	snp25532-scaffold263-1142842	A	G	0.3824	136
1	snp25533-scaffold263-1192855	A	G	0.3971	136
1	snp25534-scaffold263-1240884	C	A	0.4118	136
1	snp25535-scaffold263-1276634	G	A	0.2647	136
1	snp25536-scaffold263-1305180	A	G	0.5	136
1	snp25537-scaffold263-1373107	G	A	0.1985	136
1	snp25541-scaffold263-1531980	G	A	0.3382	136
1	snp25542-scaffold263-1576031	A	G	0.4485	136
1	snp25543-scaffold263-1607356	A	G	0.5	136
1	snp25544-scaffold263-1645564	G	A	0.1544	136
1	snp25548-scaffold263-1800081	G	A	0.2721	136
1	snp25549-scaffold263-1845390	G	A	0.2279	136
1	snp25550-scaffold263-1891896	G	A	0.3088	136
1	snp25551-scaffold263-1940514	A	G	0.2279	136
1	snp25553-scaffold263-2003977	G	A	0.4926	136
1	snp25554-scaffold263-2040367	G	A	0.25	136
1	snp25556-scaffold263-2120840	G	A	0.3603	136
1	snp25557-scaffold263-2171095	G	A	0.2721	136
1	snp25558-scaffold263-2216915	G	A	0.1324	136
1	snp25561-scaffold263-2340637	A	G	0.1838	136
1	snp25562-scaffold263-2371390	A	G	0.1985	136
1	1_112457804_AF-PAKI	G	A	0.375	136
1	snp25566-scaffold263-2598524	G	A	0.4485	136
1	snp25569-scaffold263-2734403	A	G	0.1765	136
1	snp25570-scaffold263-2803875	G	A	0.4118	136
1	snp25571-scaffold263-2836358	A	G	0.3235	136
1	snp25572-scaffold263-2870497	A	G	0.2059	136
1	snp25573-scaffold263-2921692	A	C	0.3382	136
1	snp25576-scaffold263-3023993	G	A	0.3015	136
1	snp25577-scaffold263-3061857	G	A	0.4779	136
1	snp25578-scaffold263-3093909	A	G	0.2426	136
1	snp25580-scaffold263-3202507	A	G	0.2059	136
1	snp25586-scaffold263-3440621	A	G	0.1544	136
1	snp23439-scaffold236-4492	A	G	0.4485	136
1	snp23441-scaffold236-99482	A	G	0.4559	136
1	snp23442-scaffold236-135946	G	A	0.4338	136
1	snp23443-scaffold236-205026	A	G	0.09559	136
1	snp23444-scaffold236-235435	G	A	0.3382	136
1	snp23451-scaffold236-497594	A	G	0.125	136
1	snp402-scaffold1009-1511050	G	A	0.3015	136
1	snp400-scaffold1009-1403183	C	A	0.375	136
1	snp397-scaffold1009-1301673	G	A	0.1029	136
1	snp392-scaffold1009-1064656	A	C	0.1838	136
1	snp388-scaffold1009-917284	A	G	0.4926	136
1	snp387-scaffold1009-876935	G	A	0.375	136
1	snp385-scaffold1009-746067	G	A	0.2353	136
1	snp381-scaffold1009-543452	A	G	0.3603	136
1	snp379-scaffold1009-475028	A	G	0.3529	136
1	snp378-scaffold1009-428918	A	G	0.4118	136
1	snp372-scaffold1009-187446	G	A	0.1103	136
1	snp371-scaffold1009-149796	G	A	0.1985	136
1	snp369-scaffold1009-9895	G	A	0.3235	136
1	snp48009-scaffold679-113029	A	G	0.3971	136
1	snp48008-scaffold679-70827	A	G	0.4191	136
1	snp48006-scaffold679-1181	G	A	0.2059	136
1	snp26952-scaffold285-1766110	G	A	0.4779	136
1	snp26950-scaffold285-1700604	G	A	0.3456	136
1	snp26949-scaffold285-1667614	G	A	0.1618	136
1	snp26946-scaffold285-1551825	A	C	0.09559	136
1	snp26943-scaffold285-1406640	A	G	0.2206	136
1	snp26940-scaffold285-1255991	A	G	0.4853	136
1	snp26938-scaffold285-1173210	G	A	0.1912	136
1	snp26937-scaffold285-1136716	G	A	0.3162	136
1	snp26936-scaffold285-1097883	G	A	0.3456	136
1	snp26935-scaffold285-1065474	A	C	0.2647	136
1	snp26934-scaffold285-1031088	A	G	0.3309	136
1	snp26933-scaffold285-964876	G	A	0.4632	136
1	snp26932-scaffold285-935650	G	A	0.4632	136
1	snp26931-scaffold285-854009	G	A	0.1985	136
1	snp26928-scaffold285-662753	A	C	0.3971	136
1	snp26925-scaffold285-566447	A	G	0.4926	136
1	snp26923-scaffold285-488038	A	G	0.1618	136
1	snp26922-scaffold285-435788	A	G	0.3529	136
1	snp26921-scaffold285-401850	A	G	0.1838	136
1	snp26918-scaffold285-235651	A	G	0.4338	136
1	snp26916-scaffold285-133410	G	A	0.3015	136
1	snp26915-scaffold285-70679	C	A	0.3897	136
1	snp27138-scaffold29-20030	G	A	0.4632	136
1	snp27142-scaffold29-180038	A	G	0.3382	136
1	snp27143-scaffold29-210732	A	G	0.2721	136
1	snp27144-scaffold29-264134	G	A	0.4485	136
1	snp27145-scaffold29-293555	A	G	0.1985	136
1	snp27150-scaffold29-459178	A	G	0.125	136
1	snp27152-scaffold29-522364	A	G	0.1397	136
1	snp27154-scaffold29-599721	G	A	0.4265	136
1	snp27159-scaffold29-777456	A	C	0.3382	136
1	snp27162-scaffold29-910007	C	A	0.1765	136
1	snp27164-scaffold29-1003889	G	A	0.3824	136
1	snp27170-scaffold29-1216423	G	A	0.3897	136
1	snp27171-scaffold29-1255160	G	A	0.3897	136
1	snp27173-scaffold29-1342956	A	C	0.3971	136
1	snp27174-scaffold29-1399568	A	G	0.2721	136
1	snp27178-scaffold29-1545928	G	A	0.2794	136
1	snp27186-scaffold29-1890086	G	A	0.1544	136
1	snp27187-scaffold29-1919585	G	A	0.4338	136
1	snp27188-scaffold29-1984625	A	G	0.4559	136
1	snp27189-scaffold29-2018784	A	C	0.2794	136
1	snp27191-scaffold29-2096200	A	G	0.2868	136
1	snp27193-scaffold29-2177712	A	G	0.2206	136
1	snp27194-scaffold29-2211172	A	G	0.25	136
1	snp27203-scaffold29-2670324	C	A	0.4779	136
1	snp27210-scaffold29-2984518	A	G	0.08088	136
1	snp27216-scaffold29-3193089	G	A	0.2353	136
1	snp27218-scaffold29-3280908	G	A	0.5	136
1	snp27220-scaffold29-3392297	A	G	0.2941	136
1	snp27221-scaffold29-3453213	G	A	0.4265	136
1	snp27224-scaffold29-3575843	A	G	0.2059	136
1	snp27229-scaffold29-3842364	A	G	0.06618	136
1	snp27231-scaffold29-3909220	G	A	0.3382	136
1	snp27232-scaffold29-3966082	A	G	0.3162	136
1	snp27233-scaffold29-4006005	C	A	0.2279	136
1	snp27234-scaffold29-4046264	G	A	0.3088	136
1	snp27235-scaffold29-4103242	A	G	0.3971	136
1	snp27236-scaffold29-4142514	A	G	0.4853	136
1	snp27239-scaffold29-4280035	G	A	0.4191	136
1	snp14652-scaffold1590-683424	G	A	0.1103	136
1	snp14651-scaffold1590-627609	G	A	0.4338	136
1	snp14649-scaffold1590-561020	A	G	0.25	136
1	snp14648-scaffold1590-511306	A	G	0.4265	136
1	snp14647-scaffold1590-453901	A	G	0.4118	136
1	snp14646-scaffold1590-395177	A	G	0.4412	136
1	snp14645-scaffold1590-363159	G	A	0.3235	136
1	snp14642-scaffold1590-226365	G	A	0.4706	136
1	snp14641-scaffold1590-195414	G	A	0.2206	136
1	snp14639-scaffold1590-107322	C	A	0.4559	136
1	snp14638-scaffold1590-66967	G	A	0.2206	136
1	snp16953-scaffold177-1019885	G	A	0.4779	136
1	snp16950-scaffold177-869780	G	A	0.1765	136
1	snp16948-scaffold177-780351	G	A	0.2721	136
1	snp16946-scaffold177-706129	A	G	0.2941	136
1	snp16944-scaffold177-611386	G	A	0.3971	136
1	snp16942-scaffold177-521948	G	A	0.1618	136
1	1_123634970_AF-PAKI	C	A	0.3162	136
1	snp16940-scaffold177-446152	G	A	0.4559	136
1	snp16937-scaffold177-289858	G	A	0.2941	136
1	snp16936-scaffold177-242666	G	A	0.4485	136
1	snp16935-scaffold177-211831	G	A	0.1691	136
1	snp16934-scaffold177-165682	A	G	0.1029	136
1	snp16933-scaffold177-135666	A	G	0.3529	136
1	snp16931-scaffold177-52434	G	A	0.08824	136
1	snp16930-scaffold177-22787	A	G	0.1103	136
1	snp25854-scaffold266-3258613	A	C	0.3603	136
1	snp25852-scaffold266-3196223	G	A	0.4338	136
1	snp25850-scaffold266-3109944	A	G	0.4853	136
1	snp25849-scaffold266-3068370	G	A	0.125	136
1	snp25846-scaffold266-2943738	A	G	0.4485	136
1	snp25844-scaffold266-2874108	A	G	0.4338	136
1	snp25843-scaffold266-2827570	G	A	0.3235	136
1	snp25842-scaffold266-2793541	G	A	0.4926	136
1	snp25841-scaffold266-2742801	C	A	0.4853	136
1	snp25840-scaffold266-2690297	A	G	0.2721	136
1	snp25839-scaffold266-2649633	G	A	0.2941	136
1	snp25838-scaffold266-2601542	G	A	0.375	136
1	snp25837-scaffold266-2571843	A	C	0.3309	136
1	snp25834-scaffold266-2468101	G	A	0.4412	136
1	snp25833-scaffold266-2435225	G	A	0.4632	136
1	snp25832-scaffold266-2371154	A	G	0.2647	136
1	snp25827-scaffold266-2122584	A	G	0.375	136
1	snp25826-scaffold266-2052947	A	G	0.3603	136
1	snp25825-scaffold266-2007343	A	G	0.4926	136
1	snp25822-scaffold266-1877953	G	A	0.3456	136
1	snp25812-scaffold266-1435964	C	A	0.1176	136
1	snp25810-scaffold266-1349310	A	G	0.2426	136
1	1_126138111_AF-PAKI	A	G	0.4779	136
1	snp25806-scaffold266-1152776	A	G	0.3162	136
1	snp25805-scaffold266-1104912	A	G	0.1618	136
1	snp25804-scaffold266-1069521	G	A	0.4191	136
1	snp25803-scaffold266-1007957	A	G	0.1471	136
1	snp25798-scaffold266-779168	A	G	0.1029	136
1	snp25797-scaffold266-743861	A	G	0.1324	136
1	snp25795-scaffold266-660312	A	G	0.4779	136
1	snp25792-scaffold266-528370	G	A	0.2206	136
1	snp25787-scaffold266-321974	A	G	0.25	136
1	snp25786-scaffold266-281762	G	A	0.3015	136
1	snp25783-scaffold266-106082	A	G	0.3897	136
1	snp25782-scaffold266-75944	A	G	0.3824	136
1	snp11826-scaffold1438-1284450	G	A	0.1544	136
1	snp11825-scaffold1438-1208507	A	G	0.3088	136
1	snp11824-scaffold1438-1173229	A	C	0.5	136
1	snp11822-scaffold1438-1084369	A	C	0.3309	136
1	snp11821-scaffold1438-1053030	A	G	0.08824	136
1	snp11820-scaffold1438-1013521	A	C	0.4044	136
1	snp11819-scaffold1438-978173	G	A	0.3529	136
1	snp11818-scaffold1438-929460	G	A	0.3162	136
1	snp11816-scaffold1438-846140	G	A	0.3676	136
1	snp11814-scaffold1438-768083	A	G	0.3603	136
1	snp11813-scaffold1438-715481	A	G	0.4338	136
1	snp11811-scaffold1438-651720	G	A	0.3897	136
1	snp11807-scaffold1438-483425	A	C	0.3603	136
1	snp11805-scaffold1438-397609	G	A	0.4779	136
1	snp11804-scaffold1438-354064	G	A	0.4191	136
1	snp11801-scaffold1438-223834	A	G	0.1691	136
1	snp11799-scaffold1438-138696	A	G	0.3529	136
1	snp11797-scaffold1438-56346	A	G	0.1912	136
1	snp11796-scaffold1438-21895	A	G	0.4779	136
1	snp24411-scaffold2473-45157	G	A	0.3015	136
1	snp3461-scaffold1105-1941292	A	G	0.3824	136
1	snp3460-scaffold1105-1890074	A	G	0.4265	136
1	snp3458-scaffold1105-1828433	G	A	0.1544	136
1	snp3456-scaffold1105-1744337	A	G	0.3676	136
1	snp3454-scaffold1105-1676506	G	A	0.4118	136
1	snp3453-scaffold1105-1602646	A	G	0.2647	136
1	snp3449-scaffold1105-1467940	G	A	0.2132	136
1	snp3448-scaffold1105-1420887	A	G	0.2353	136
1	snp3445-scaffold1105-1260260	A	G	0.2426	136
1	snp3442-scaffold1105-1093593	A	G	0.08088	136
1	snp3437-scaffold1105-815473	A	G	0.4485	136
1	snp3435-scaffold1105-707911	G	A	0.3529	136
1	snp3432-scaffold1105-536012	A	G	0.4191	136
1	snp3431-scaffold1105-474882	A	C	0.1912	136
1	snp3429-scaffold1105-399246	G	A	0.1985	136
1	snp3427-scaffold1105-316180	G	A	0.2868	136
1	snp3426-scaffold1105-250296	A	G	0.375	136
1	snp3423-scaffold1105-122085	G	A	0.4779	136
1	snp23083-scaffold230-4296149	G	A	0.2721	136
1	snp23073-scaffold230-3887024	G	A	0.1838	136
1	snp23072-scaffold230-3808927	A	C	0.4265	136
1	snp23071-scaffold230-3745316	G	A	0.3676	136
1	snp23068-scaffold230-3626517	G	A	0.3015	136
1	snp23065-scaffold230-3508504	A	C	0.1324	136
1	snp23061-scaffold230-3296848	A	G	0.3088	136
1	snp23060-scaffold230-3254556	A	G	0.1691	136
1	snp23059-scaffold230-3215811	A	G	0.3676	136
1	snp23052-scaffold230-2878016	A	G	0.4632	136
1	snp23047-scaffold230-2646187	G	A	0.375	136
1	snp23042-scaffold230-2420811	A	G	0.3162	136
1	snp23041-scaffold230-2365199	A	G	0.3309	136
1	snp23040-scaffold230-2336253	A	G	0.2279	136
1	snp23036-scaffold230-2095606	A	G	0.4118	136
1	snp23035-scaffold230-2046616	G	A	0.2426	136
1	snp23032-scaffold230-1900614	A	G	0.4118	136
1	snp23026-scaffold230-1648400	A	G	0.09559	136
1	snp23025-scaffold230-1619120	G	A	0.3162	136
1	snp23021-scaffold230-1453526	A	G	0.4853	136
1	snp23017-scaffold230-1282489	A	C	0.4853	136
1	snp23016-scaffold230-1229389	A	G	0.3971	136
1	snp23015-scaffold230-1160925	G	A	0.1985	136
1	snp23013-scaffold230-1049018	G	A	0.2132	136
1	snp23011-scaffold230-957176	C	A	0.3382	136
1	snp23010-scaffold230-899446	A	G	0.4632	136
1	snp23005-scaffold230-702633	A	G	0.3382	136
1	snp23003-scaffold230-602762	A	G	0.4412	136
1	Random2.2K-130	A	G	0.375	136
1	snp23001-scaffold230-498310	G	A	0.4412	136
1	snp22999-scaffold230-382380	G	A	0.1397	136
1	snp22998-scaffold230-350697	A	G	0.3309	136
1	snp22997-scaffold230-293750	A	G	0.2426	136
1	snp22992-scaffold230-115687	A	G	0.4191	136
1	snp22990-scaffold230-55096	G	A	0.4338	136
1	snp48963-scaffold699-852498	A	G	0.2721	136
1	snp48962-scaffold699-822193	C	A	0.4485	136
1	snp48961-scaffold699-767094	A	C	0.4926	136
1	GoatD01.052126_O	C	A	0.4118	136
1	snp48956-scaffold699-550368	A	G	0.1029	136
1	snp48953-scaffold699-449731	G	A	0.2941	136
1	snp48952-scaffold699-413165	A	G	0.2574	136
1	snp48951-scaffold699-379628	G	A	0.3162	136
1	snp48949-scaffold699-311686	C	A	0.4191	136
1	snp48948-scaffold699-259749	A	C	0.4485	136
1	snp48946-scaffold699-196577	A	C	0.4779	136
1	snp48945-scaffold699-162286	G	A	0.4265	136
1	snp48943-scaffold699-80345	G	A	0.4191	136
1	snp48942-scaffold699-17974	C	A	0.4853	136
1	snp37475-scaffold458-4004	C	A	0.4044	136
1	snp37476-scaffold458-50818	A	G	0.2941	136
1	snp37477-scaffold458-108164	A	G	0.1544	136
1	snp37478-scaffold458-160742	A	G	0.3676	136
1	snp55184-scaffold848-520062	G	A	0.3824	136
1	snp55179-scaffold848-319323	C	A	0.4706	136
1	snp55178-scaffold848-270798	G	A	0.3971	136
1	snp55176-scaffold848-193099	G	A	0.3676	136
1	snp55173-scaffold848-16880	G	A	0.3235	136
1	snp415-scaffold1010-98684	A	G	0.4412	136
1	snp416-scaffold1010-135588	A	G	0.4926	136
1	snp419-scaffold1010-258902	A	G	0.2721	136
1	snp420-scaffold1010-312401	G	A	0.4926	136
1	snp423-scaffold1010-464616	C	A	0.4926	136
1	snp424-scaffold1010-510998	G	A	0.1029	136
1	snp425-scaffold1010-568318	A	G	0.3162	136
1	snp427-scaffold1010-679365	A	G	0.4265	136
1	snp428-scaffold1010-716959	A	G	0.2059	136
1	snp430-scaffold1010-836206	A	G	0.3971	136
1	snp431-scaffold1010-873637	A	C	0.3824	136
1	snp432-scaffold1010-904648	A	G	0.3824	136
1	snp27535-scaffold2938-7756	G	A	0.3088	136
1	snp53685-scaffold819-57603	G	A	0.4118	136
1	snp53686-scaffold819-111204	G	A	0.3015	136
1	snp27914-scaffold2997-194539	C	A	0.4559	136
1	snp27910-scaffold2997-1918	A	C	0.4044	136
1	snp8572-scaffold1309-1258701	A	G	0.1544	136
1	snp8570-scaffold1309-1163175	C	A	0.3088	136
1	snp8567-scaffold1309-1009463	A	C	0.4779	136
1	snp8566-scaffold1309-957214	C	A	0.3676	136
1	snp8565-scaffold1309-871471	A	C	0.3162	136
1	snp8563-scaffold1309-746299	A	G	0.2868	136
1	snp8562-scaffold1309-679372	C	A	0.4412	136
1	snp8560-scaffold1309-610257	A	C	0.4632	136
1	snp8558-scaffold1309-520015	A	G	0.3309	136
1	snp8557-scaffold1309-476745	G	A	0.2279	136
1	snp8556-scaffold1309-448181	G	A	0.2574	136
1	snp8554-scaffold1309-382725	G	A	0.4412	136
1	snp8552-scaffold1309-263623	G	A	0.4412	136
1	snp8551-scaffold1309-199517	G	A	0.2794	136
1	snp8550-scaffold1309-170802	A	G	0.2941	136
1	snp8549-scaffold1309-118890	A	G	0.3676	136
1	snp8548-scaffold1309-88440	A	G	0.5	136
1	snp8547-scaffold1309-42625	A	G	0.2647	136
1	snp27437-scaffold292-1261810	A	G	0.5	136
1	snp27436-scaffold292-1232701	G	A	0.2794	136
1	snp27435-scaffold292-1176727	G	A	0.1912	136
1	snp27434-scaffold292-1142820	A	G	0.07353	136
1	snp27433-scaffold292-1110712	A	G	0.08088	136
1	snp27432-scaffold292-1080555	A	G	0.4265	136
1	snp27431-scaffold292-1036623	A	G	0.4485	136
1	snp27430-scaffold292-977531	G	A	0.4191	136
1	snp27428-scaffold292-877084	G	A	0.4779	136
1	snp27427-scaffold292-835526	A	G	0.3015	136
1	snp27426-scaffold292-787646	G	A	0.2574	136
1	snp27425-scaffold292-754354	A	G	0.2574	136
1	snp27424-scaffold292-719639	G	A	0.1103	136
1	snp27422-scaffold292-625309	G	A	0.1103	136
1	snp27421-scaffold292-578413	A	G	0.4853	136
1	snp27419-scaffold292-512310	A	C	0.2574	136
1	snp27418-scaffold292-458070	A	G	0.4559	136
1	snp27417-scaffold292-387255	A	G	0.3235	136
1	snp27415-scaffold292-305761	C	A	0.08824	136
1	snp27414-scaffold292-256775	G	A	0.3162	136
1	Random2.2K-136	A	G	0.05882	136
1	snp27413-scaffold292-211151	A	G	0.2059	136
1	snp27412-scaffold292-177570	A	G	0.1029	136
1	snp27411-scaffold292-143668	A	G	0.4485	136
1	snp27410-scaffold292-108123	A	C	0.2426	136
1	snp27408-scaffold292-45749	G	A	0.1471	136
1	snp40270-scaffold514-63194	G	A	0.3529	136
1	snp40273-scaffold514-201070	A	G	0.3676	136
1	snp40279-scaffold514-484175	G	A	0.4191	136
1	snp40284-scaffold514-681988	G	A	0.4265	136
1	snp40286-scaffold514-778704	A	G	0.1691	136
1	snp40287-scaffold514-811759	A	G	0.3897	136
1	1_142041543_AF-PAKI	A	G	0.4191	136
1	snp40289-scaffold514-908600	A	G	0.4853	136
1	snp40290-scaffold514-950383	A	G	0.4485	136
1	snp40293-scaffold514-1068053	G	A	0.3235	136
1	snp40295-scaffold514-1162885	C	A	0.5	136
1	snp40296-scaffold514-1194580	G	A	0.1176	136
1	snp27918-scaffold3-21710	G	A	0.3824	136
1	snp27919-scaffold3-64263	A	C	0.375	136
1	snp27920-scaffold3-108410	A	C	0.2426	136
1	snp27921-scaffold3-171909	G	A	0.4338	136
1	snp27924-scaffold3-288994	G	A	0.2353	136
1	snp27925-scaffold3-318567	A	G	0.2059	136
1	snp27928-scaffold3-458830	A	G	0.5	136
1	snp27929-scaffold3-508159	A	G	0.3162	136
1	snp27931-scaffold3-582963	G	A	0.2059	136
1	snp27932-scaffold3-630981	A	G	0.1618	136
1	snp27934-scaffold3-702322	G	A	0.4706	136
1	snp27936-scaffold3-789490	A	G	0.4559	136
1	snp27937-scaffold3-861534	A	G	0.1324	136
1	snp27938-scaffold3-901693	A	G	0.2059	136
1	snp27939-scaffold3-972476	G	A	0.3309	136
1	snp27940-scaffold3-1020302	C	A	0.1838	136
1	snp21324-scaffold2083-61262	G	A	0.4412	136
1	snp21325-scaffold2083-99495	G	A	0.3162	136
1	snp21326-scaffold2083-131533	A	C	0.3088	136
1	snp21327-scaffold2083-180221	A	G	0.3015	136
1	snp21329-scaffold2083-246738	G	A	0.3676	136
1	snp21330-scaffold2083-287431	G	A	0.1691	136
1	snp28928-scaffold3111-232523	A	C	0.2941	136
1	snp28926-scaffold3111-130570	G	A	0.5	136
1	1_144546271_AF-PAKI	A	G	0.4338	136
1	snp59167-scaffold971-125501	A	G	0.3529	136
1	snp59168-scaffold971-155423	A	G	0.1765	136
1	snp59170-scaffold971-266429	C	A	0.2868	136
1	snp59172-scaffold971-391612	G	A	0.2426	136
1	snp59174-scaffold971-482349	A	C	0.3382	136
1	snp59177-scaffold971-605242	A	G	0.3235	136
1	snp59178-scaffold971-654565	G	A	0.1029	136
1	snp59179-scaffold971-687424	A	G	0.3235	136
1	snp59181-scaffold971-769487	A	C	0.4265	136
1	snp59183-scaffold971-851038	C	A	0.4926	136
1	snp59186-scaffold971-1067105	A	C	0.4632	136
1	snp59189-scaffold971-1197709	G	A	0.4559	136
1	snp59190-scaffold971-1252870	C	A	0.4191	136
1	snp59192-scaffold971-1374482	G	A	0.2941	136
1	snp22398-scaffold2210-141209	A	G	0.3088	136
1	snp22400-scaffold2210-257353	A	G	0.3676	136
1	snp22401-scaffold2210-306723	A	G	0.3529	136
1	snp22403-scaffold2210-413903	A	G	0.3162	136
1	snp22404-scaffold2210-449835	A	G	0.3382	136
1	snp22406-scaffold2210-541039	G	A	0.1029	136
1	snp22407-scaffold2210-570342	A	G	0.4191	136
1	snp15149-scaffold1619-19073	G	A	0.25	136
1	snp15152-scaffold1619-113135	G	A	0.3088	136
1	snp12298-scaffold1461-17289	A	G	0.1397	136
1	snp36351-scaffold436-1810	C	A	0.4926	136
1	snp36354-scaffold436-115056	G	A	0.2647	136
1	snp36355-scaffold436-156590	A	G	0.1176	136
1	snp36356-scaffold436-187327	A	G	0.4191	136
1	snp36357-scaffold436-246604	A	G	0.2132	136
1	snp36358-scaffold436-283934	A	C	0.1985	136
1	snp36360-scaffold436-355889	A	G	0.3015	136
1	snp36361-scaffold436-388028	G	A	0.09559	136
1	snp36363-scaffold436-479386	G	A	0.1029	136
1	snp36366-scaffold436-588906	A	C	0.1691	136
1	snp36368-scaffold436-668166	G	A	0.4632	136
1	snp36369-scaffold436-721195	A	G	0.3088	136
1	snp36370-scaffold436-752722	A	G	0.4853	136
1	snp6737-scaffold1244-1457031	A	G	0.3676	136
1	snp6735-scaffold1244-1380911	A	C	0.1912	136
1	snp6733-scaffold1244-1262410	G	A	0.4338	136
1	snp6732-scaffold1244-1194349	A	G	0.2721	136
1	snp6730-scaffold1244-1127970	G	A	0.3235	136
1	snp6728-scaffold1244-1066832	G	A	0.4559	136
1	snp6727-scaffold1244-1000793	A	G	0.4779	136
1	snp6726-scaffold1244-970711	G	A	0.4926	136
1	snp6723-scaffold1244-846446	G	A	0.2353	136
1	snp6721-scaffold1244-775587	A	G	0.3824	136
1	snp6720-scaffold1244-744620	A	G	0.3676	136
1	snp6718-scaffold1244-678546	G	A	0.1691	136
1	snp6715-scaffold1244-535291	A	G	0.4926	136
1	snp6710-scaffold1244-321834	G	A	0.2721	136
1	snp6709-scaffold1244-279259	G	A	0.2574	136
1	snp6707-scaffold1244-192932	A	G	0.1985	136
1	snp6704-scaffold1244-70943	A	G	0.3897	136
1	snp29562-scaffold320-1614166	C	A	0.375	136
1	snp29557-scaffold320-1418484	C	A	0.4926	136
1	snp29553-scaffold320-1261495	G	A	0.4706	136
1	snp29550-scaffold320-1151802	A	C	0.3824	136
1	snp29549-scaffold320-1121252	A	G	0.4412	136
1	snp29548-scaffold320-1091953	A	G	0.4044	136
1	snp29547-scaffold320-1044453	A	G	0.08824	136
1	snp29546-scaffold320-1004575	A	G	0.1618	136
1	snp29544-scaffold320-918318	A	G	0.2132	136
1	snp29543-scaffold320-888051	A	G	0.05147	136
1	snp29542-scaffold320-855334	A	G	0.05882	136
1	snp29540-scaffold320-776697	G	A	0.2647	136
1	Random2.2K-145	A	G	0.05147	136
1	snp29538-scaffold320-680157	G	A	0.4926	136
1	snp29535-scaffold320-551776	A	G	0.4412	136
1	snp29532-scaffold320-400908	A	G	0.3088	136
1	snp29530-scaffold320-337785	A	G	0.2574	136
1	snp29528-scaffold320-224554	G	A	0.3897	136
1	snp29524-scaffold320-56809	G	A	0.4853	136
1	snp29523-scaffold320-2953	G	A	0.3897	136
1	snp21984-scaffold2163-144892	G	A	0.4926	136
1	snp21987-scaffold2163-261555	A	G	0.4632	136
1	snp21990-scaffold2163-371681	A	G	0.2279	136
1	snp21992-scaffold2163-444865	G	A	0.3529	136
1	snp12150-scaffold145-767791	G	A	0.4265	136
1	snp12149-scaffold145-736257	G	A	0.4706	136
1	snp12147-scaffold145-640752	G	A	0.4853	136
1	snp12146-scaffold145-597147	A	G	0.3676	136
1	snp12144-scaffold145-514213	G	A	0.4706	136
1	snp12143-scaffold145-464790	G	A	0.3162	136
1	snp12140-scaffold145-353830	G	A	0.4779	136
1	snp12137-scaffold145-226836	A	C	0.4191	136
1	snp12136-scaffold145-176477	G	A	0.2206	136
1	snp12135-scaffold145-142802	A	G	0.2721	136
1	snp37579-scaffold46-3395473	G	A	0.3971	136
1	snp37578-scaffold46-3358924	G	A	0.1912	136
1	1_152361551_AF-PAKI	C	A	0.3676	136
1	snp37577-scaffold46-3301826	A	G	0.2868	136
1	snp37576-scaffold46-3272178	G	A	0.4706	136
1	snp37575-scaffold46-3235873	G	A	0.4191	136
1	snp37574-scaffold46-3183257	A	G	0.4485	136
1	snp37573-scaffold46-3129276	G	A	0.4853	136
1	snp37566-scaffold46-2847203	G	A	0.3309	136
1	snp37563-scaffold46-2727355	G	A	0.2721	136
1	snp37561-scaffold46-2654173	G	A	0.4044	136
1	snp37557-scaffold46-2475862	A	G	0.2059	136
1	snp37556-scaffold46-2443042	G	A	0.3897	136
1	snp37555-scaffold46-2405153	A	G	0.1103	136
1	snp37553-scaffold46-2307049	G	A	0.2647	136
1	snp37551-scaffold46-2220824	G	A	0.4926	136
1	snp37548-scaffold46-2094507	A	G	0.4559	136
1	snp37547-scaffold46-2063635	C	A	0.4632	136
1	snp37546-scaffold46-2014481	G	A	0.2206	136
1	snp37544-scaffold46-1948609	A	G	0.3162	136
1	snp37543-scaffold46-1916167	A	G	0.4632	136
1	snp37542-scaffold46-1879024	A	G	0.4191	136
1	snp37540-scaffold46-1819371	G	A	0.3971	136
1	snp37538-scaffold46-1705341	A	G	0.25	136
1	snp37533-scaffold46-1482274	C	A	0.4559	136
1	Random2.2K-154	G	A	0.08088	136
1	snp37525-scaffold46-1144834	A	G	0.4632	136
1	snp37523-scaffold46-1071794	A	G	0.3088	136
1	snp37519-scaffold46-879127	A	G	0.4559	136
1	snp37518-scaffold46-848423	G	A	0.2941	136
1	snp37517-scaffold46-815809	G	A	0.4485	136
1	snp37515-scaffold46-753252	G	A	0.4853	136
1	snp37514-scaffold46-693548	A	G	0.3676	136
1	snp37513-scaffold46-649872	G	A	0.4485	136
1	1_155042557_AF-PAKI	A	G	0.3824	136
1	snp37511-scaffold46-586312	G	A	0.25	136
1	snp37509-scaffold46-508678	A	G	0.1397	136
1	snp37508-scaffold46-451913	G	A	0.3162	136
1	snp37507-scaffold46-408148	A	G	0.125	136
1	snp37506-scaffold46-368851	A	G	0.08824	136
1	1_155347735_RH-map	G	A	0.4338	136
1	snp37503-scaffold46-218519	A	G	0.3897	136
1	1_155519634_RH-map	G	A	0.4559	136
1	1_155559180_RH-map	A	G	0.1912	136
1	1_155575234_RH-map	A	G	0.4338	136
1	1_155662486_RH-map	G	A	0.4853	136
1	snp59780-scaffold993-8256	G	A	0.2353	136
1	snp59781-scaffold993-56476	A	G	0.3235	136
1	snp59782-scaffold993-90389	A	G	0.1324	136
1	snp59784-scaffold993-180456	A	G	0.3162	136
1	snp59785-scaffold993-219915	A	G	0.4118	136
1	snp59786-scaffold993-253086	G	A	0.1397	136
1	snp59788-scaffold993-328624	A	G	0.4118	136
1	snp59792-scaffold993-474327	C	A	0.4926	136
1	snp59794-scaffold993-539954	A	C	0.3529	136
1	snp59796-scaffold993-613788	A	G	0.2279	136
1	snp59798-scaffold993-755729	G	A	0.3971	136
1	snp59799-scaffold993-788371	A	G	0.2941	136
1	snp59800-scaffold993-817253	G	A	0.4485	136
1	snp59801-scaffold993-861410	A	G	0.2721	136
1	snp59803-scaffold993-924278	G	A	0.4779	136
1	snp59806-scaffold993-1057442	G	A	0.3971	136
1	snp59808-scaffold993-1124824	G	A	0.375	136
1	snp53423-scaffold809-66794	C	A	0.2353	136
1	snp53426-scaffold809-204770	A	G	0.3529	136
1	snp53428-scaffold809-287996	A	C	0.05147	136
1	snp53429-scaffold809-318169	G	A	0.4779	136
2	snp56630-scaffold895-495870	A	G	0.3897	136
2	snp56627-scaffold895-349090	G	A	0.4118	136
2	snp56625-scaffold895-282341	G	A	0.2353	136
2	snp2760-scaffold10794-8610	G	A	0.4779	136
2	snp25936-scaffold2682-76117	A	G	0.2941	136
2	snp25937-scaffold2682-105434	G	A	0.3529	136
2	snp25939-scaffold2682-167899	A	G	0.3824	136
2	snp25940-scaffold2682-202826	A	G	0.3162	136
2	snp25941-scaffold2682-237297	A	G	0.4485	136
2	snp25942-scaffold2682-290286	A	G	0.2941	136
2	snp17522-scaffold1811-403739	A	G	0.3897	136
2	snp17520-scaffold1811-304649	A	G	0.3971	136
2	snp17517-scaffold1811-149253	A	G	0.25	136
2	snp28319-scaffold3010-251084	A	G	0.4779	136
2	snp28321-scaffold3010-324016	A	G	0.3162	136
2	snp17515-scaffold1811-66577	A	G	0.3824	136
2	snp28313-scaffold3010-12701	A	G	0.4706	136
2	snp15935-scaffold1675-36509	A	G	0.4265	136
2	snp1822-scaffold1050-410006	G	A	0.1029	136
2	snp1821-scaffold1050-343044	G	A	0.1691	136
2	snp1820-scaffold1050-293381	G	A	0.3382	136
2	snp1819-scaffold1050-264183	A	G	0.5	136
2	snp1817-scaffold1050-185268	A	G	0.4412	136
2	snp1816-scaffold1050-147647	A	G	0.1176	136
2	snp1815-scaffold1050-113520	G	A	0.3676	136
2	snp1813-scaffold1050-47318	G	A	0.4779	136
2	snp1812-scaffold1050-2854	C	A	0.4191	136
2	snp27444-scaffold2925-58706	G	A	0.3971	136
2	snp27445-scaffold2925-99889	A	G	0.4265	136
2	snp27446-scaffold2925-165861	G	A	0.4926	136
2	snp27447-scaffold2925-204882	A	G	0.375	136
2	snp27448-scaffold2925-240200	A	G	0.3235	136
2	snp27449-scaffold2925-286924	G	A	0.4044	136
2	snp27450-scaffold2925-325792	A	G	0.4485	136
2	snp27451-scaffold2925-372054	A	G	0.2647	136
2	snp27452-scaffold2925-417572	G	A	0.3088	136
2	snp22297-scaffold220-1080119	A	G	0.3676	136
2	snp22294-scaffold220-945588	G	A	0.3971	136
2	snp22290-scaffold220-775680	A	G	0.4338	136
2	snp22289-scaffold220-738729	G	A	0.3162	136
2	snp22288-scaffold220-709217	G	A	0.3971	136
2	snp22287-scaffold220-665932	A	G	0.1912	136
[truncated: 29,478 more rows]

## Sheet: Variance_explained_by_window
Start	End	SNPs	Start	End	Window	Variance
1_18960_AF-PAKI	snp2817-scaffold1082-658683	5	1_18960	1_281100	1_0	0.00224
snp42624-scaffold566-1939716	snp42617-scaffold566-1618985	5	14_17163102	14_17483894	14_17	0.47271
snp13996-scaffold1553-165207	snp14001-scaffold1553-335480	5	15_72124753	15_72297345	15_72	0.43046
snp29805-scaffold323-2126984	snp29810-scaffold323-2336284	5	7_40825409	7_41028128	7_40	0.20442
snp18974-scaffold191-820268	snp18978-scaffold191-990999	5	21_46913905	21_47085255	21_46	0.12634
snp13016-scaffold150-1632213	snp13020-scaffold150-1792026	5	13_48788405	13_48951166	13_48	0.12616
snp44061-scaffold597-239647	snp44065-scaffold597-389116	5	16_43222492	16_43371568	16_43	0.12108
snp42288-scaffold5561-172510	snp28473-scaffold3031-31223	5	18_15457341	18_15623917	18_15	0.12025
snp45961-scaffold63-7083401	snp45967-scaffold63-7385055	5	30_22087163	30_22217172	30_22	0.11671
snp23262-scaffold2325-358374	snp23257-scaffold2325-166158	5	12_708771	12_900439	12_0	0.10578
snp36231-scaffold433-1813258	snp36236-scaffold433-2014363	5	6_84058501	6_84262013	6_84	0.10329
snp2284-scaffold1069-2439604	snp2289-scaffold1069-2655333	5	1_66506209	1_66721772	1_66	0.10133
snp32491-scaffold3709-13841	snp38497-scaffold486-5418986	5	5_20141506	5_20329430	5_20	0.1008
snp10222-scaffold1368-606837	snp10227-scaffold1368-807242	5	23_4816235	23_5017478	23_4	0.10045
snp45956-scaffold63-6773111	snp45959-scaffold63-6925560	5	30_21770505	30_21926068	30_21	0.10014
snp57933-scaffold938-1027914	snp57929-scaffold938-878510	5	7_54979206	7_55129620	7_54	0.09881
snp29351-scaffold317-219123	snp29355-scaffold317-380648	5	12_16511144	12_16673552	12_16	0.0987
snp27910-scaffold2997-1918	snp8573-scaffold1309-1341374	5	1_138500754	1_138617473	1_138	0.09772
snp40421-scaffold516-752510	snp40417-scaffold516-614362	5	15_6335673	15_6473161	15_6	0.09651
snp28069-scaffold300-3033890	8_39107175_AF-PAKI	5	8_38866229	8_39107175	8_38	0.09478
snp5044-scaffold1170-118857	snp30518-scaffold3369-58148	5	12_15556593	12_16233466	12_15	0.09242
snp41216-scaffold534-551192	snp41212-scaffold534-374054	5	18_52954677	18_53127069	18_52	0.0924
snp38781-scaffold492-763800	snp38777-scaffold492-626818	5	21_42501302	21_42638542	21_42	0.09216
snp7207-scaffold1266-2177748	snp7203-scaffold1266-1983587	5	18_37006578	18_37201504	18_37	0.09073
snp46772-scaffold653-94535	snp47047-scaffold658-1416172	5	11_101015295	11_101292851	11_101	0.0906
snp45337-scaffold62-60450	snp45342-scaffold62-242137	5	20_27385534	20_27567839	20_27	0.09056
snp12122-scaffold1449-23019	snp12126-scaffold1449-231513	5	13_63523161	13_63731015	13_63	0.08982
snp42388-scaffold56-1009293	snp42393-scaffold56-1184644	5	8_89407219	8_89583479	8_89	0.08951
snp20314-scaffold2009-837117	snp20308-scaffold2009-565953	5	23_131880	23_403404	23_0	0.08929
snp30184-scaffold332-604314	snp30178-scaffold332-364856	5	1_100524380	1_100768105	1_100	0.08822
snp1867-scaffold1052-1630392	snp1874-scaffold1052-1940325	5	14_25029059	14_25341384	14_25	0.0876
snp12483-scaffold1478-264393	snp14396-scaffold1572-56639	5	2_129354308	2_129609623	2_129	0.0847
snp56867-scaffold900-44077	snp56870-scaffold900-156093	5	30_21112363	30_21228269	30_21	0.08465
16_54558949_AF-PAKI	snp8685-scaffold131-4690671	5	16_54558949	16_54696392	16_54	0.08297
snp25597-scaffold2632-35713	snp6476-scaffold123-767155	5	16_33717447	16_33826371	16_33	0.08295
snp22242-scaffold22-710358	22_2904217_AF-PAKI	5	22_2714025	22_2904217	22_2	0.08259
snp50076-scaffold717-283698	12_65055008_AF-PAKI	5	12_64872873	12_65055008	12_64	0.08207
snp31585-scaffold351-734472	snp31581-scaffold351-518736	5	22_17133333	22_17349207	22_17	0.0819
snp25663-scaffold264-2878383	snp25657-scaffold264-2563029	5	17_3322283	17_3636032	17_3	0.08112
snp21857-scaffold2142-185713	snp21854-scaffold2142-76410	5	8_17708386	8_17817253	8_17	0.08071
snp53382-scaffold805-1099317	snp16364-scaffold1725-434865	5	4_9997659	4_10156667	4_9	0.0784
snp1115-scaffold1029-1260923	snp1119-scaffold1029-1424964	5	26_37198198	26_37361950	26_37	0.07728
snp54177-scaffold827-1147090	snp54181-scaffold827-1314472	5	22_42308675	22_42476384	22_42	0.07694
snp47080-scaffold659-1273346	snp47076-scaffold659-1105275	5	3_96460100	3_96629629	3_96	0.07516
snp17970-scaffold185-7006873	snp17966-scaffold185-6838413	5	11_66877031	11_67046252	11_66	0.07443
snp54505-scaffold830-5244446	snp58900-scaffold964-838055	5	8_64838135	8_65281907	8_64	0.07371
snp11844-scaffold144-138196	snp11848-scaffold144-332985	5	3_45870111	3_46065557	3_45	0.07364
snp21267-scaffold208-491191	snp21261-scaffold208-248048	5	18_8230480	18_8474313	18_8	0.07328
snp48945-scaffold699-162286	snp18377-scaffold1860-39554	5	1_135981948	1_136181524	1_135	0.07301
snp24675-scaffold2510-91014	snp32210-scaffold365-256153	5	15_78095766	15_78279873	15_78	0.0723
snp42616-scaffold566-1587537	snp42612-scaffold566-1347086	5	14_17515752	14_17757900	14_17	0.07139
snp54118-scaffold825-843897	snp54123-scaffold825-1070817	5	29_25328810	29_25553934	29_25	0.07007
snp41415-scaffold539-442238	snp41411-scaffold539-291005	5	6_93356714	6_93508327	6_93	0.06986
snp46348-scaffold64-1373506	snp46352-scaffold64-1556593	5	8_34228108	8_34412099	8_34	0.06984
snp27701-scaffold2951-62362	snp27406-scaffold2914-70136	5	6_115573662	6_115867377	6_115	0.06978
snp27449-scaffold2925-286924	snp22298-scaffold220-1142537	5	2_2296985	2_2472750	2_2	0.06847
snp48975-scaffold7-415752	snp48969-scaffold7-129882	5	13_32601414	13_32888453	13_32	0.06832
snp17006-scaffold1775-140791	snp17013-scaffold1775-423217	5	21_52237298	21_52520704	21_52	0.06825
snp679-scaffold102-1925162	snp685-scaffold102-2192722	5	24_21006765	24_21273288	24_21	0.06808
snp39930-scaffold51-1462595	snp39934-scaffold51-1639945	5	21_44740285	21_44918965	21_44	0.06796
snp39701-scaffold505-1443779	snp39706-scaffold505-1661138	5	23_12210356	23_12427991	23_12	0.06717
snp45011-scaffold614-1337036	snp45005-scaffold614-1106135	5	2_88609588	2_88840531	2_88	0.0664
snp24131-scaffold246-1103323	snp24135-scaffold246-1316706	5	12_68583047	12_68798727	12_68	0.06627
snp42041-scaffold55-66844	snp52096-scaffold770-122094	5	3_61608140	3_61798436	3_61	0.06591
snp15128-scaffold1615-159203	snp15133-scaffold1615-357570	5	3_45318949	3_45519222	3_45	0.06571
snp21635-scaffold2119-46330	snp53034-scaffold799-110863	5	29_32448856	29_32604509	29_32	0.06525
Random2.2K-2238	snp44491-scaffold604-2725713	5	27_31083141	27_31227291	27_31	0.06486
snp24151-scaffold246-2044189	snp24156-scaffold246-2267403	5	12_69532922	12_69756646	12_69	0.0646
snp30321-scaffold333-4536911	snp30316-scaffold333-4355396	5	27_34036081	27_34218361	27_34	0.06446
snp33404-scaffold392-2020981	snp33399-scaffold392-1769605	5	5_55588174	5_55837438	5_55	0.06423
snp58418-scaffold948-942266	snp38084-scaffold474-2447852	5	2_133950218	2_134130843	2_133	0.0642
snp4674-scaffold1151-225499	snp22794-scaffold228-126528	5	30_25503679	30_25844864	30_25	0.06418
snp42632-scaffold566-2289540	snp42626-scaffold566-2037573	5	14_16811310	14_17064927	14_16	0.06399
snp2644-scaffold1076-3304599	snp2640-scaffold1076-3105449	5	10_10983087	10_11183352	10_10	0.06299
snp57-scaffold10-827439	snp53-scaffold10-666187	5	14_88207805	14_88371198	14_88	0.06285
snp36792-scaffold447-24692	snp39174-scaffold5-273476	5	9_84511545	9_84808012	9_84	0.06253
snp56407-scaffold886-366827	snp56403-scaffold886-216449	5	10_93846050	10_93996873	10_93	0.06237
snp42919-scaffold57-3145242	snp42923-scaffold57-3326323	5	15_19418824	15_19601437	15_19	0.06232
snp50536-scaffold726-658738	snp50532-scaffold726-456329	5	3_114209131	3_114412300	3_114	0.06215
snp34328-scaffold403-831543	snp34299-scaffold402-3309246	5	30_49619074	30_49880195	30_49	0.06151
snp52424-scaffold781-581356	snp52420-scaffold781-416747	5	15_36852618	15_37018087	15_36	0.06133
snp33163-scaffold388-1462914	10_62575634_AF-PAKI	5	10_62410252	10_62575634	10_62	0.06125
snp18953-scaffold1909-244734	snp38153-scaffold477-818810	5	2_124366417	2_124494451	2_124	0.06112
snp84-scaffold100-210601	snp80-scaffold100-532	5	15_76160958	15_76373221	15_76	0.06101
snp36299-scaffold435-1852357	snp36294-scaffold435-1664839	5	1_75701019	1_75891278	1_75	0.0608
snp46370-scaffold64-2314595	snp52647-scaffold788-108209	5	8_35167196	8_35351543	8_35	0.05968
snp39564-scaffold503-1187183	snp39569-scaffold503-1404542	5	13_20671161	13_20888506	13_20	0.05935
snp41560-scaffold540-3030754	snp41566-scaffold540-3280645	5	16_71660987	16_71911595	16_71	0.05918
snp53673-scaffold818-30372	snp51508-scaffold755-253634	5	14_32084176	14_32362603	14_32	0.05902
snp52041-scaffold767-120662	snp26666-scaffold280-82672	5	4_119304416	4_119453633	4_119	0.05901
snp10311-scaffold1368-4301984	23_8587196_AF-PAKI	5	23_8501602	23_8587196	23_8	0.05884
snp16769-scaffold1757-401338	snp25065-scaffold2585-89916	5	11_51554415	11_51748329	11_51	0.05875
snp40784-scaffold522-1196857	snp40779-scaffold522-1002900	5	3_118066229	3_118261861	3_118	0.05856
snp54629-scaffold834-105661	snp5919-scaffold1207-18823	5	6_3237651	6_3550403	6_3	0.05847
snp32189-scaffold364-2081647	snp32193-scaffold364-2307426	5	19_47606179	19_47801382	19_47	0.05828
snp44223-scaffold600-1806927	snp44227-scaffold600-1996002	5	8_17130888	8_17319641	8_17	0.0582
snp27372-scaffold291-69048	snp22334-scaffold2206-108457	5	13_1495163	13_1673312	13_1	0.05819
snp27381-scaffold291-547469	snp27375-scaffold291-246603	5	13_1014847	13_1317301	13_1	0.058
snp7326-scaffold1269-2781799	snp7320-scaffold1269-2563532	5	7_51295764	7_51514889	7_51	0.05795
snp46565-scaffold646-46727	snp25705-scaffold2645-155523	5	4_21552791	4_21754720	4_21	0.05744
snp13315-scaffold1513-851541	snp13311-scaffold1513-641825	5	22_49286157	22_49495704	22_49	0.05713
snp28806-scaffold310-4367412	snp28812-scaffold310-4640659	5	5_67237819	5_67511008	5_67	0.05707
snp12346-scaffold1464-1253314	snp17227-scaffold18-216519	5	16_24787825	16_25051019	16_24	0.05698
snp39327-scaffold50-2965317	snp39322-scaffold50-2771613	5	11_86475939	11_86668185	11_86	0.05655
snp31784-scaffold3555-111869	snp31788-scaffold3555-300047	5	9_89587582	9_89770242	9_89	0.05641
snp50497-scaffold725-471271	snp50504-scaffold725-763731	5	9_66122630	9_66415367	9_66	0.05637
snp25473-scaffold262-4730858	snp25478-scaffold262-4995556	5	20_26963230	20_27232283	20_26	0.05628
snp31676-scaffold351-4531895	snp31670-scaffold351-4269195	5	22_13320229	22_13582797	22_13	0.05583
snp21509-scaffold210-443486	snp21514-scaffold210-673526	5	7_1790523	7_2013592	7_1	0.05582
snp5056-scaffold1171-213417	snp5061-scaffold1171-424676	5	7_99462861	7_99675894	7_99	0.05561
snp45662-scaffold627-1765907	snp45669-scaffold627-2049997	5	1_42476634	1_42765831	1_42	0.05557
snp16474-scaffold1737-224097	snp16470-scaffold1737-45947	5	15_41588363	15_41763149	15_41	0.05557
snp2474-scaffold107-8103042	snp2481-scaffold107-8431556	5	5_84328917	5_84658427	5_84	0.0552
snp58764-scaffold959-1135439	snp58769-scaffold959-1356341	5	13_44251708	13_44472638	13_44	0.05517
snp36468-scaffold438-2450885	snp36463-scaffold438-2221204	5	25_18442860	25_18675105	25_18	0.05511
snp32555-scaffold372-59443	snp32559-scaffold372-257793	5	8_71131637	8_71334930	8_71	0.05499
snp35804-scaffold430-3225225	snp35799-scaffold430-3010603	5	2_94455800	2_94683791	2_94	0.05487
snp1940-scaffold1054-207995	snp1944-scaffold1054-359505	5	14_78538109	14_78677358	14_78	0.05482
snp26886-scaffold2836-123311	snp48634-scaffold690-3885178	5	6_104174904	6_104404490	6_104	0.0547
ilmnseq_rs650402792	ilmnseq_rs641491076	5	5_56725086	5_56727673	5_56	0.05469
snp6732-scaffold1244-1194349	snp6727-scaffold1244-1000793	5	1_147956450	1_148149528	1_147	0.05428
QTLSaanen19.70_O	QTLSaanen19.78_O	5	19_27560591	19_27597256	19_27	0.05418
snp11022-scaffold1395-1583958	snp11018-scaffold1395-1357540	5	21_35289836	21_35517469	21_35	0.05406
snp55291-scaffold852-484475	snp15781-scaffold1655-89908	5	30_56845034	30_57215463	30_56	0.05405
snp11150-scaffold140-1105603	snp11145-scaffold140-882007	5	12_48715785	12_48943060	12_48	0.05398
snp23085-scaffold2300-53063	snp23089-scaffold2300-232200	5	19_51618461	19_51797485	19_51	0.05372
snp29796-scaffold323-1736934	snp29802-scaffold323-2025963	5	7_40434080	7_40723957	7_40	0.05365
snp2827-scaffold1083-215175	snp2834-scaffold1083-519394	5	29_26340466	29_26645510	29_26	0.0535
snp21153-scaffold207-2001682	snp21157-scaffold207-2167665	5	17_52401565	17_52568411	17_52	0.05319
snp32344-scaffold367-1755136	snp32349-scaffold367-1959918	5	2_128194520	2_128401320	2_128	0.05303
snp25789-scaffold266-400757	snp25783-scaffold266-106082	5	1_127040891	1_127334851	1_127	0.05283
snp198-scaffold1004-124055	snp29572-scaffold321-97563	5	3_67532270	3_67761345	3_67	0.05281
snp56224-scaffold879-1119996	snp56232-scaffold879-1512808	5	3_78124736	3_78519545	3_78	0.0528
snp27046-scaffold2877-48873	snp40976-scaffold5271-82192	5	21_68659049	21_68885309	21_68	0.0528
snp43422-scaffold579-2739544	snp43419-scaffold579-2617172	5	9_63595282	9_63718794	9_63	0.05273
snp20178-scaffold20-782615	snp20181-scaffold20-881788	5	11_56971077	11_57070648	11_56	0.05243
snp1174-scaffold1030-1447194	snp1169-scaffold1030-1226252	5	12_75983822	12_76204313	12_75	0.05232
snp56871-scaffold900-219074	snp35509-scaffold428-218395	5	30_21316561	30_21413599	30_21	0.0521
snp48234-scaffold682-3135707	snp48228-scaffold682-2907245	5	1_70222494	1_70450345	1_70	0.05197
snp47215-scaffold662-390	snp47219-scaffold662-188636	5	10_38716284	10_38904473	10_38	0.05191
snp49934-scaffold714-1444387	snp49941-scaffold714-1721910	5	23_38768298	23_39043712	23_38	0.05187
snp39165-scaffold499-945312	snp39160-scaffold499-717645	5	23_2003052	23_2228673	23_2	0.05171
snp18258-scaffold1850-423514	snp18253-scaffold1850-193220	5	6_1480210	6_1711791	6_1	0.05153
snp41509-scaffold540-819779	snp41513-scaffold540-984967	5	16_69452187	16_69617700	16_69	0.05151
snp12682-scaffold1488-296732	snp12676-scaffold1488-71234	5	7_105608819	7_105828175	7_105	0.051
snp27781-scaffold297-293281	snp20266-scaffold2006-49170	5	5_107793101	5_108135407	5_107	0.05089
snp3303-scaffold1101-59715	snp3308-scaffold1101-257418	5	19_53854322	19_54051031	19_53	0.05084
snp39514-scaffold502-77070	snp8408-scaffold1302-777591	5	19_12100737	19_12412981	19_12	0.05079
snp45178-scaffold615-919100	snp13770-scaffold1537-171977	5	29_4890908	29_5086848	29_4	0.0506
GoatD01.023798	snp14854-scaffold16-439407	5	8_10238478	8_10360387	8_10	0.05043
snp10302-scaffold1368-3985176	snp10306-scaffold1368-4143107	5	23_8184782	23_8342793	23_8	0.05035
snp9481-scaffold1342-685857	snp9474-scaffold1342-389525	5	22_11429044	22_11725481	22_11	0.04995
snp53996-scaffold821-424571	snp53991-scaffold821-260643	5	6_41873350	6_42037438	6_41	0.04994
snp29381-scaffold318-188991	snp34569-scaffold408-935478	5	9_54062504	9_54256011	9_54	0.04989
snp13607-scaffold1526-283262	snp13601-scaffold1526-51897	5	12_10665994	12_10896963	12_10	0.04942
snp38059-scaffold474-1133378	snp38054-scaffold474-911352	5	2_135434648	2_135653317	2_135	0.04918
snp11951-scaffold144-5006965	Random2.2K-326	5	3_50772167	3_50895881	3_50	0.04902
snp26490-scaffold276-7916993	snp26495-scaffold276-8106894	5	1_97840365	1_98031155	1_97	0.04901
snp8157-scaffold1299-1934650	snp8153-scaffold1299-1720799	5	30_31707208	30_31923374	30_31	0.04901
snp17050-scaffold1777-214341	snp17044-scaffold1777-7639	5	3_111808346	3_112015390	3_111	0.0489
snp7933-scaffold1287-845078	snp7941-scaffold1287-1170605	5	10_29715960	10_30042593	10_29	0.04889
snp16639-scaffold175-2176842	snp16635-scaffold175-2002896	5	28_19442864	28_19616087	28_19	0.04881
snp17793-scaffold1849-126193	snp23112-scaffold2304-60283	5	14_80964941	14_81335034	14_80	0.04859
snp21622-scaffold2118-699313	snp21618-scaffold2118-550706	5	18_50807546	18_50955773	18_50	0.04854
snp20571-scaffold2027-5376	snp44232-scaffold601-182320	5	1_6107244	1_6295772	1_6	0.04819
snp8447-scaffold1304-1472129	snp8442-scaffold1304-1263306	5	9_70937396	9_71147450	9_70	0.04815
snp50507-scaffold725-878665	snp50511-scaffold725-1038375	5	9_66529214	9_66690120	9_66	0.04808
snp54606-scaffold833-3308152	24_42374379_AF-PAKI	5	24_42258109	24_42374379	24_42	0.04797
snp10931-scaffold1392-291072	snp10935-scaffold1392-450133	5	11_84191910	11_84362609	11_84	0.0479
snp10997-scaffold1395-373214	snp10992-scaffold1395-169570	5	21_36501714	21_36704386	21_36	0.04784
snp36766-scaffold445-3360242	snp36771-scaffold445-3552867	5	15_49117731	15_49311149	15_49	0.04783
snp10045-scaffold1356-2723991	snp10053-scaffold1356-3050601	5	7_58734520	7_59057682	7_58	0.04759
snp29451-scaffold3187-207099	snp11293-scaffold1407-57303	5	29_49913522	29_50170355	29_49	0.04746
snp11469-scaffold142-287905	snp41092-scaffold532-137958	5	26_28167409	26_28446812	26_28	0.04742
snp58984-scaffold968-854575	snp58989-scaffold968-1065866	5	6_29203826	6_29417869	6_29	0.04724
snp59454-scaffold980-403305	QTLcaseins6.12	5	6_86088596	6_86157760	6_86	0.04712
snp11836-scaffold1439-355709	snp56750-scaffold9-20453	5	4_55374209	4_55608373	4_55	0.047
snp4385-scaffold1139-410785	snp4392-scaffold1139-721197	5	6_108692607	6_109003824	6_108	0.04697
snp33229-scaffold389-2236866	snp33224-scaffold389-2068108	5	18_46702022	18_46870221	18_46	0.04696
snp27034-scaffold287-2655065	snp7571-scaffold127-8248505	5	2_19773571	2_20098635	2_19	0.04689
snp12132-scaffold1449-518405	snp5928-scaffold1209-336872	5	13_64018420	13_64380466	13_64	0.04681
snp9825-scaffold1351-713130	snp9819-scaffold1351-415058	5	14_7172756	14_7472072	14_7	0.04669
snp5161-scaffold118-860279	snp5167-scaffold118-1122931	5	3_32946937	3_33210558	3_32	0.04667
snp46238-scaffold637-4159215	snp46233-scaffold637-3935062	5	20_42218621	20_42443048	20_42	0.04667
snp12557-scaffold148-2342118	snp12561-scaffold148-2524250	5	6_33475320	6_33660412	6_33	0.04666
snp25151-scaffold259-3281858	snp25155-scaffold259-3444310	5	10_43041650	10_43204513	10_43	0.04636
snp40568-scaffold519-3085068	snp40572-scaffold519-3326486	5	1_80657428	1_80898157	1_80	0.04634
snp35064-scaffold42-1207298	snp35058-scaffold42-974605	5	6_51875509	6_52110326	6_51	0.0463
snp36996-scaffold448-4096860	snp36989-scaffold448-3794341	5	9_76040666	9_76343686	9_76	0.04617
snp30971-scaffold342-361591	snp30966-scaffold342-126204	5	20_63128883	20_63365956	20_63	0.04616
snp33236-scaffold39-272055	snp33240-scaffold39-457568	5	2_109709093	2_109896294	2_109	0.04607
snp12116-scaffold1448-596859	snp12112-scaffold1448-429630	5	17_9140752	17_9308918	17_9	0.04606
snp3622-scaffold1113-174867	snp3626-scaffold1113-329526	5	2_15817125	2_15972068	2_15	0.04605
snp22356-scaffold221-648225	snp22364-scaffold221-999691	5	27_14366333	27_14718445	27_14	0.04604
snp54190-scaffold827-1709416	snp54194-scaffold827-1877476	5	22_42870206	22_43039050	22_42	0.04603
snp17738-scaffold1840-448667	snp17732-scaffold1840-129049	5	2_14323023	2_14641854	2_14	0.04601
snp51668-scaffold76-94932	snp23105-scaffold2301-151423	5	5_105384757	5_105626278	5_105	0.04601
snp50294-scaffold719-84005	snp50298-scaffold719-268710	5	8_72314993	8_72500050	8_72	0.04595
snp47657-scaffold670-229589	snp52181-scaffold772-1309503	5	2_11417637	2_11773023	2_11	0.04594
snp11981-scaffold1440-510366	snp11977-scaffold1440-369574	5	6_111963122	6_112102568	6_111	0.04585
snp12741-scaffold149-563468	snp12745-scaffold149-803866	5	5_37609251	5_37850809	5_37	0.04581
snp40848-scaffold5251-9667	snp17575-scaffold182-742579	5	29_46600056	29_46726258	29_46	0.04565
snp14747-scaffold1594-979468	snp14741-scaffold1594-762715	5	19_43706075	19_43918504	19_43	0.04559
snp54125-scaffold825-1166027	snp54130-scaffold825-1374768	5	29_25649038	29_25858578	29_25	0.04558
29_49331622_AF-PAKI	snp48827-scaffold695-225820	5	29_49331622	29_49654641	29_49	0.04557
snp55282-scaffold851-1449848	snp32985-scaffold384-456995	5	8_1927576	8_2131040	8_1	0.04551
snp58118-scaffold94-6511589	snp58122-scaffold94-6670152	5	6_71838503	6_71996981	6_71	0.0455
snp18998-scaffold191-1870293	snp19002-scaffold191-2074857	5	21_47969900	21_48175384	21_47	0.04546
11_1985244_RH-map	snp48762-scaffold693-117026	5	11_1985244	11_2207444	11_1	0.04536
snp11168-scaffold140-1932777	snp11162-scaffold140-1644484	5	12_47881889	12_48173525	12_47	0.04531
snp23552-scaffold2374-83813	snp43834-scaffold590-194650	5	16_1009661	16_1180765	16_1	0.04529
snp48656-scaffold691-776803	snp48648-scaffold691-438587	5	13_61121835	13_61482462	13_61	0.04521
snp43716-scaffold586-710210	snp43711-scaffold586-498658	5	1_30478942	1_30689303	1_30	0.04517
snp31072-scaffold343-2894290	snp31077-scaffold343-3092621	5	10_74104614	10_74301806	10_74	0.04514
snp28561-scaffold306-140624	snp2243-scaffold1069-562622	5	1_64366087	1_64625165	1_64	0.04508
snp59351-scaffold978-142695	snp59356-scaffold978-358352	5	8_28257654	8_28478132	8_28	0.04506
snp23335-scaffold2330-562429	snp23339-scaffold2330-711616	5	29_45474249	29_45620969	29_45	0.04504
snp13052-scaffold150-3240111	snp13056-scaffold150-3390278	5	13_50218538	13_50368909	13_50	0.04502
snp58361-scaffold947-3182964	snp58368-scaffold947-3513816	5	10_69769637	10_70099526	10_69	0.04497
snp41110-scaffold532-933054	snp41114-scaffold532-1082302	5	26_29241475	26_29391796	26_29	0.04481
snp23762-scaffold24-1242386	snp23767-scaffold24-1484459	5	13_24961092	13_25204038	13_24	0.04475
snp6885-scaffold1251-645221	snp6881-scaffold1251-460236	5	22_996856	22_1180459	22_0	0.04475
snp7854-scaffold1281-2573893	snp7851-scaffold1281-2453837	5	6_89046546	6_89164238	6_89	0.04469
snp34285-scaffold402-2725990	snp34325-scaffold403-646318	5	30_49297810	30_49429680	30_49	0.04458
snp46515-scaffold643-4056499	snp10213-scaffold1368-222009	5	23_4198932	23_4432135	23_4	0.04433
snp34928-scaffold416-2678323	snp52821-scaffold791-2719262	5	14_36894868	14_37232666	14_36	0.04426
snp14199-scaffold1568-504377	snp14195-scaffold1568-306612	5	1_52080052	1_52278719	1_52	0.04419
snp13934-scaffold1544-593870	snp13930-scaffold1544-423942	5	15_8848482	15_9016826	15_8	0.04419
snp10687-scaffold138-331367	snp10693-scaffold138-573860	5	2_29840892	2_30084701	2_29	0.04414
snp47903-scaffold675-1570544	snp47898-scaffold675-1339105	5	3_91701815	3_91935510	3_91	0.04403
snp10715-scaffold138-1427194	2_31149945_AF-PAKI	5	2_30941461	2_31149945	2_30	0.04401
snp50968-scaffold739-3359816	snp50962-scaffold739-3137096	5	2_61937811	2_62161334	2_61	0.04393
snp5953-scaffold121-510479	snp5957-scaffold121-671459	5	17_10245215	17_10406092	17_10	0.04385
snp7306-scaffold1269-2033648	snp7302-scaffold1269-1903724	5	7_52036830	7_52168490	7_52	0.04376
snp46401-scaffold641-563098	snp46395-scaffold641-274857	5	4_118572114	4_118858148	4_118	0.04367
snp2506-scaffold1070-287828	snp2501-scaffold1070-90390	5	7_68157161	7_68350555	7_68	0.04344
snp29644-scaffold321-3447941	snp29648-scaffold321-3634973	5	3_71104053	3_71280967	3_71	0.04342
snp7064-scaffold1261-6001	snp7068-scaffold1261-184252	5	7_154732	7_335088	7_0	0.04336
snp35266-scaffold422-2301562	snp35270-scaffold422-2440857	5	2_123585520	2_123724414	2_123	0.04328
snp2489-scaffold107-8760914	snp2496-scaffold107-9062139	5	5_84987964	5_85292830	5_84	0.04319
snp54869-scaffold838-4488889	snp54865-scaffold838-4305667	5	28_27193495	28_27378852	28_27	0.04314
snp50193-scaffold717-5213264	snp50189-scaffold717-5073350	5	12_59935502	12_60081044	12_59	0.04311
snp38476-scaffold486-4598390	snp38472-scaffold486-4419180	5	5_21154536	5_21336262	5_21	0.04307
snp39506-scaffold501-2918630	snp39510-scaffold501-3096488	5	10_83517771	10_83696484	10_83	0.04296
snp8965-scaffold1324-467019	snp8970-scaffold1324-701501	5	9_90633379	9_90879613	9_90	0.04289
snp5982-scaffold121-1805327	snp5986-scaffold121-2024135	5	17_11536631	17_11755960	17_11	0.04289
snp36080-scaffold431-7661834	snp36075-scaffold431-7434820	5	12_30951093	12_31179551	12_30	0.04275
GoatD01.012939	snp45849-scaffold63-1302635	5	30_14164522	30_14361418	30_14	0.04275
snp37412-scaffold456-3650625	snp37406-scaffold456-3421567	5	1_59939542	1_60170819	1_59	0.04274
snp51455-scaffold754-805123	snp51451-scaffold754-598304	5	21_21863987	21_22071315	21_21	0.04273
snp37764-scaffold464-4814885	snp37768-scaffold464-4982268	5	2_37303032	2_37469503	2_37	0.04257
snp7445-scaffold127-2848017	snp7440-scaffold127-2596836	5	2_25529092	2_25780634	2_25	0.04252
snp7564-scaffold127-7931773	snp7558-scaffold127-7635925	5	2_20414760	2_20710088	2_20	0.04246
snp11849-scaffold144-393307	snp11854-scaffold144-614875	5	3_46126286	3_46355720	3_46	0.04244
snp36968-scaffold448-2983829	snp36962-scaffold448-2725210	5	9_77152077	9_77412316	9_77	0.04231
snp30287-scaffold333-3107004	snp30281-scaffold333-2820214	5	27_35461787	27_35752970	27_35	0.04226
snp24630-scaffold2508-359612	snp24626-scaffold2508-179647	5	21_18087194	21_18263901	21_18	0.04223
snp16988-scaffold1772-135096	snp16992-scaffold1772-277781	5	2_31777930	2_31921770	2_31	0.04221
snp32596-scaffold374-461076	snp32600-scaffold374-601572	5	21_23369942	21_23510043	21_23	0.0422
snp45994-scaffold631-523372	snp46000-scaffold631-796177	5	2_41425178	2_41698550	2_41	0.04217
snp42751-scaffold568-2813582	snp42755-scaffold568-2991427	5	12_20283284	12_20458910	12_20	0.04215
17_24274026_AF-PAKI	snp3971-scaffold1126-126273	5	17_24274026	17_24457563	17_24	0.04214
snp46209-scaffold637-2844494	snp46203-scaffold637-2601202	5	20_43554947	20_43798601	20_43	0.04214
snp1691-scaffold1047-2269743	snp56498-scaffold890-26647	5	3_65402815	3_65522396	3_65	0.04204
snp15528-scaffold1641-271205	snp23547-scaffold237-2645893	5	14_45555414	14_45834341	14_45	0.04204
snp8980-scaffold1327-256615	snp8987-scaffold1327-609377	5	16_22711065	16_23065293	16_22	0.04204
snp51352-scaffold751-699776	snp51358-scaffold751-958638	5	23_9267777	23_9527842	23_9	0.04202
snp28708-scaffold310-187910	snp28715-scaffold310-425644	5	5_63086660	5_63324006	5_63	0.04201
snp12007-scaffold1442-120971	snp12012-scaffold1442-340769	5	15_2798493	15_3018872	15_2	0.04194
snp37436-scaffold456-4705543	Random2.2K-64	5	1_58883659	1_59096342	1_58	0.04188
snp40147-scaffold511-5128875	snp40143-scaffold511-4959330	5	6_60167482	6_60337471	6_60	0.04187
miRNA-var2	miRNA-var30_O	5	19_22604516	19_22611442	19_22	0.04184
snp46720-scaffold65-3674123	snp46725-scaffold65-3894787	5	1_107802974	1_108027785	1_107	0.04178
snp42444-scaffold561-918058	snp42450-scaffold561-1132899	5	28_22543770	28_22757799	28_22	0.04162
snp12976-scaffold15-400669	snp12968-scaffold15-33807	5	5_117457386	5_117814863	5_117	0.04161
snp47597-scaffold67-4176245	snp47601-scaffold67-4342506	5	26_18613044	26_18779393	26_18	0.0415
snp32756-scaffold379-431105	snp32752-scaffold379-267506	5	17_58534119	17_58698058	17_58	0.04142
snp31531-scaffold350-556334	snp31525-scaffold350-283736	5	4_81956310	4_82227122	4_81	0.04137
snp51260-scaffold75-4513863	snp51264-scaffold75-4713004	5	14_56061828	14_56260556	14_56	0.04129
snp14625-scaffold1589-3086304	snp14628-scaffold1589-3231134	5	18_29152859	18_29297687	18_29	0.04128
snp52400-scaffold780-899707	snp52393-scaffold780-569399	5	7_94109059	7_94439034	7_94	0.04125
snp41134-scaffold532-1917623	snp41139-scaffold532-2125561	5	26_30197916	26_30406703	26_30	0.04123
snp26043-scaffold270-991713	snp26039-scaffold270-783966	5	30_15941927	30_16088318	30_15	0.04117
snp36525-scaffold44-891864	snp36521-scaffold44-688694	5	7_83270065	7_83477829	7_83	0.0411
snp46169-scaffold637-1154130	snp46162-scaffold637-793479	5	20_45250215	20_45613083	20_45	0.0411
snp40753-scaffold521-2252025	snp24051-scaffold2447-62723	5	5_30107254	5_30276323	5_30	0.04103
snp38813-scaffold492-2116233	snp38809-scaffold492-1954279	5	21_41159993	21_41318327	21_41	0.04099
snp35731-scaffold430-314091	snp35726-scaffold430-51188	5	2_97381681	2_97646041	2_97	0.04091
snp30541-scaffold3372-1628	snp19369-scaffold1958-162026	5	6_9477810	6_9692160	6_9	0.04087
snp24006-scaffold244-948787	QTLSaanen19.53_O	5	19_27170279	19_27214437	19_27	0.04083
snp35818-scaffold430-3861295	snp35812-scaffold430-3600586	5	2_93818985	2_94077731	2_93	0.04079
snp55211-scaffold85-1012306	snp55217-scaffold85-1305760	5	7_89367303	7_89659342	7_89	0.04069
snp7840-scaffold1281-1944793	snp7834-scaffold1281-1711923	5	6_89673395	6_89906524	6_89	0.04063
snp20296-scaffold2009-4422	snp23872-scaffold2405-103250	5	23_944426	23_1052089	23_0	0.04063
snp6658-scaffold1240-146633	snp6663-scaffold1240-373044	5	15_69291589	15_69516599	15_69	0.04054
snp47706-scaffold670-2336367	snp47701-scaffold670-2136385	5	2_9310575	2_9509950	2_9	0.04037
snp31392-scaffold347-2848053	snp574-scaffold1016-22701	5	12_5045410	12_5277693	12_5	0.04037
snp4437-scaffold114-552161	snp4431-scaffold114-317012	5	20_39050454	20_39281136	20_39	0.04036
snp31191-scaffold345-2511887	snp31196-scaffold345-2749919	5	4_64915908	4_65152637	4_64	0.04021
snp56299-scaffold881-1517666	snp56304-scaffold881-1648328	5	13_46329866	13_46459226	13_46	0.04008
snp24803-scaffold254-544322	snp24798-scaffold254-341007	5	7_48491844	7_48694955	7_48	0.04004
snp49964-scaffold715-273983	snp49969-scaffold715-469359	5	23_13927624	23_14123483	23_13	0.04004
snp41344-scaffold537-3117826	snp41346-scaffold537-3201329	5	19_59207375	19_59290863	19_59	0.03998
1_96556498_AF-PAKI	snp26465-scaffold276-6819557	5	1_96556498	1_96740910	1_96	0.03989
snp30889-scaffold341-141597	snp30894-scaffold341-325744	5	2_37959157	2_38144188	2_37	0.03987
snp46960-scaffold656-71837	Random2.2K-1179	5	11_54779271	11_55003119	11_54	0.03983
snp6747-scaffold1245-343446	snp6752-scaffold1245-539983	5	2_118103687	2_118300553	2_118	0.03982
snp42482-scaffold562-1137567	snp42486-scaffold562-1360986	5	5_59635759	5_59860281	5_59	0.03982
snp5450-scaffold1191-737153	snp5442-scaffold1191-403310	5	9_50612425	9_50945160	9_50	0.03981
snp21341-scaffold2084-459570	snp21345-scaffold2084-609840	5	21_64833025	21_64978203	21_64	0.03974
snp27247-scaffold290-265509	snp27242-scaffold290-50972	5	24_38616215	24_38831971	24_38	0.03974
snp49822-scaffold711-1921732	snp49818-scaffold711-1752022	5	20_19458753	20_19627597	20_19	0.03973
snp11463-scaffold142-36669	snp57752-scaffold930-377883	5	17_62846087	17_63080644	17_62	0.03972
snp35380-scaffold425-919023	snp35384-scaffold425-1077731	5	14_20078657	14_20238029	14_20	0.03967
snp52937-scaffold795-1019153	snp52942-scaffold795-1262174	5	6_17172602	6_17415336	6_17	0.03966
snp53736-scaffold82-1962746	snp53741-scaffold82-2164499	5	2_50730732	2_50932050	2_50	0.03959
snp25643-scaffold264-1886528	snp25639-scaffold264-1721263	5	17_4309461	17_4454224	17_4	0.03956
snp5072-scaffold1172-303801	snp5065-scaffold1172-37087	5	28_7714121	28_7984595	28_7	0.03953
snp43724-scaffold586-1035538	snp43720-scaffold586-861870	5	1_30150036	1_30325096	1_30	0.03949
snp2850-scaffold1083-1215358	snp2854-scaffold1083-1395336	5	29_27350718	29_27531047	29_27	0.03948
snp10406-scaffold1372-341104	snp10403-scaffold1372-196481	5	7_33735136	7_33880424	7_33	0.03946
snp49564-scaffold708-9719	snp49570-scaffold708-265571	5	14_5443	14_261296	14_0	0.03941
snp53646-scaffold816-2859158	snp53642-scaffold816-2642225	5	22_34241538	22_34458569	22_34	0.0394
snp3811-scaffold112-6334086	snp3815-scaffold112-6485885	5	16_65726386	16_65878793	16_65	0.03936
snp50914-scaffold739-974697	snp50905-scaffold739-468435	5	2_64319017	2_64824467	2_64	0.03935
snp14517-scaffold1586-262827	snp14522-scaffold1586-436664	5	17_6440192	17_6613662	17_6	0.03931
snp56758-scaffold9-341067	snp56761-scaffold9-459746	5	4_55926118	4_56041179	4_55	0.03929
snp37515-scaffold46-753252	snp37511-scaffold46-586312	5	1_154925648	1_155099731	1_154	0.03928
snp30213-scaffold3325-331186	snp21953-scaffold2156-937429	5	4_26192570	4_26375046	4_26	0.03919
snp59691-scaffold989-808483	snp59695-scaffold989-953846	5	7_26183197	7_26330091	7_26	0.03918
snp34963-scaffold417-1166643	snp34967-scaffold417-1360980	5	24_55360558	24_55556229	24_55	0.03913
snp47932-scaffold675-2754479	snp47927-scaffold675-2559202	5	3_90493869	3_90688705	3_90	0.03906
snp27926-scaffold3-369010	snp27931-scaffold3-582963	5	1_142796576	1_143008578	1_142	0.03905
snp52523-scaffold782-3486376	snp52518-scaffold782-3309549	5	20_2871375	20_3050142	20_2	0.039
snp17188-scaffold1794-130352	snp17194-scaffold1794-431214	5	18_63945638	18_64234860	18_63	0.03897
snp7265-scaffold1269-326270	snp7259-scaffold1269-8145	5	7_53750002	7_54070718	7_53	0.03894
snp14680-scaffold1591-1139583	snp14684-scaffold1591-1295080	5	20_11432220	20_11586781	20_11	0.03892
snp29423-scaffold318-2081394	snp29418-scaffold318-1865746	5	9_52154220	9_52371391	9_52	0.03888
GoatD01.023291	snp43335-scaffold5775-55878	5	19_55612977	19_55772313	19_55	0.03885
snp32775-scaffold38-573524	snp32771-scaffold38-329828	5	8_95699686	8_95944376	8_95	0.03881
snp19832-scaffold199-5726827	snp19828-scaffold199-5535032	5	17_41095395	17_41287434	17_41	0.03871
snp48209-scaffold682-2054228	snp48204-scaffold682-1868052	5	1_71304469	1_71491970	1_71	0.03868
snp13470-scaffold152-1932516	snp13476-scaffold152-2206244	5	30_20278473	30_20548843	30_20	0.03868
snp50085-scaffold717-658674	snp50080-scaffold717-444505	5	12_64498727	12_64711714	12_64	0.03866
snp44396-scaffold603-5484491	snp44402-scaffold603-5722227	5	4_107781881	4_108018875	4_107	0.03864
snp11419-scaffold1413-414507	snp11415-scaffold1413-233786	5	20_15759909	20_15942071	20_15	0.03859
23_37673648_AF-PAKI	snp49914-scaffold714-596981	5	23_37673648	23_37921997	23_37	0.03856
snp30712-scaffold34-729997	snp30706-scaffold34-527114	5	27_42131846	27_42335504	27_42	0.03836
snp45386-scaffold62-2161608	snp45391-scaffold62-2347000	5	20_29486326	20_29671922	20_29	0.03828
snp31283-scaffold345-6522443	snp31287-scaffold345-6670820	5	4_68929920	4_69078372	4_68	0.03824
snp12466-scaffold1476-582722	snp12471-scaffold1476-763321	5	14_62097561	14_62276827	14_62	0.03823
snp9377-scaffold1341-966541	snp9382-scaffold1341-1203629	5	2_113358912	2_113596387	2_113	0.03822
snp42279-scaffold556-910596	snp42284-scaffold556-1104447	5	26_42218759	26_42413773	26_42	0.03816
snp37376-scaffold456-2189866	snp37373-scaffold456-2042583	5	1_61400985	1_61548197	1_61	0.03814
snp40830-scaffold524-1438570	snp40834-scaffold524-1671742	5	9_26689135	9_26923765	9_26	0.03814
1_3668994_RH-map	snp14440-scaffold1577-154369	5	1_3668994	1_3892026	1_3	0.03813
snp56969-scaffold902-2532746	snp56961-scaffold902-2244109	5	7_77825853	7_78115977	7_77	0.03811
snp37108-scaffold4500-191594	snp14806-scaffold1599-174780	5	16_48182523	16_48394766	16_48	0.03807
snp37905-scaffold467-1486591	GoatD01.042032	5	18_31855012	18_32042406	18_31	0.03807
snp14931-scaffold160-855647	snp14938-scaffold160-1174846	5	21_27431299	21_27750803	21_27	0.03801
snp18270-scaffold1853-303218	15_31045778_AF-PAKI	5	15_30900595	15_31045778	15_30	0.03797
snp27727-scaffold296-74559	snp32941-scaffold3820-54173	5	24_12294395	24_12429598	24_12	0.03796
snp41907-scaffold546-2255210	snp41901-scaffold546-1981197	5	18_10575697	18_10847646	18_10	0.03795
snp31163-scaffold345-1319704	snp31169-scaffold345-1530543	5	4_63718409	4_63929133	4_63	0.03784
snp43973-scaffold595-3189074	snp43978-scaffold595-3366779	5	3_25199355	3_25377427	3_25	0.03781
snp33027-scaffold385-1698298	snp33023-scaffold385-1499795	5	1_35480656	1_35679903	1_35	0.0378
snp49184-scaffold701-1525017	snp49178-scaffold701-1277604	5	4_73664231	4_73913208	4_73	0.03779
snp57718-scaffold93-276702	snp57724-scaffold93-535591	5	7_36071173	7_36320939	7_36	0.03778
snp25765-scaffold265-2595728	snp32388-scaffold369-124747	5	13_7980930	13_8256959	13_7	0.03777
19_30025931_AF-PAKI	snp28362-scaffold303-78598	5	19_30025931	19_30114093	19_30	0.0377
snp24580-scaffold25-835243	snp24574-scaffold25-568544	5	8_18797742	8_19065654	8_18	0.03759
snp40611-scaffold52-1050717	snp40615-scaffold52-1237953	5	11_28106613	11_28294235	11_28	0.03759
snp4640-scaffold1149-914908	snp4645-scaffold1149-1220516	5	19_40176621	19_40481910	19_40	0.03757
snp23275-scaffold2329-34045	snp52577-scaffold785-78925	5	16_72369051	16_72481553	16_72	0.03753
snp44465-scaffold604-1641974	snp44460-scaffold604-1414231	5	27_32311470	27_32539798	27_32	0.03753
snp9069-scaffold133-35162	snp44966-scaffold613-98413	5	10_19501320	10_19635480	10_19	0.03744
snp41769-scaffold543-2529027	snp41765-scaffold543-2344926	5	3_11711587	3_11894799	3_11	0.03738
snp57644-scaffold923-1424052	snp57651-scaffold923-1720111	5	2_80671961	2_80969983	2_80	0.0373
snp57730-scaffold93-763193	snp57737-scaffold93-1031192	5	7_36550271	7_36819472	7_36	0.03727
snp17607-scaffold1829-423056	snp17599-scaffold1829-66802	5	26_34468298	26_34823875	26_34	0.03716
snp44711-scaffold608-593240	snp44709-scaffold608-517078	5	30_45820184	30_45896247	30_45	0.03713
snp30739-scaffold34-1752250	snp30733-scaffold34-1503552	5	27_41100818	27_41349527	27_41	0.0371
snp49029-scaffold7-2860614	snp49025-scaffold7-2653763	5	13_30165145	13_30360976	13_30	0.03707
snp48373-scaffold687-1266764	snp48377-scaffold687-1471522	5	3_38743654	3_38949102	3_38	0.03705
snp42518-scaffold562-2722962	snp21679-scaffold212-1515179	5	5_61232598	5_61381147	5_61	0.03703
snp45761-scaffold628-435826	snp45754-scaffold628-140528	5	15_39790266	15_40085892	15_39	0.03702
snp4622-scaffold1149-63400	snp4628-scaffold1149-408699	5	19_39330266	19_39670511	19_39	0.03701
snp31633-scaffold351-2776194	snp31628-scaffold351-2564364	5	22_15083516	22_15294915	22_15	0.03698
snp31369-scaffold347-1941681	snp31374-scaffold347-2109337	5	12_4161900	12_4326443	12_4	0.0369
snp47629-scaffold67-5596959	snp47634-scaffold67-5798597	5	26_20039206	26_20253199	26_20	0.03682
snp28511-scaffold305-360267	snp28505-scaffold305-147612	5	12_12863686	12_13078788	12_12	0.03672
snp17059-scaffold178-139807	snp16244-scaffold1709-87145	5	8_112359893	8_112591777	8_112	0.03671
snp40633-scaffold52-2052511	snp40638-scaffold52-2288173	5	11_29106693	11_29337187	11_29	0.0367
snp4277-scaffold1133-638079	snp4281-scaffold1133-765349	5	11_32426576	11_32553205	11_32	0.03661
snp11570-scaffold1423-907962	snp11574-scaffold1423-1044069	5	9_69080631	9_69217566	9_69	0.03659
snp6518-scaffold1230-1632047	snp6514-scaffold1230-1489811	5	21_31774262	21_31913916	21_31	0.03654
snp736-scaffold102-4350064	snp741-scaffold102-4554543	5	24_23426212	24_23629813	24_23	0.03652
snp44647-scaffold606-5199976	snp44652-scaffold606-5399285	5	8_54470370	8_54670699	8_54	0.03651
snp20582-scaffold2027-471738	snp20577-scaffold2027-238695	5	1_5636419	1_5871428	1_5	0.03647
snp51867-scaffold762-1747975	snp51863-scaffold762-1561988	5	27_4745051	27_4930875	27_4	0.03647
snp15487-scaffold164-1838315	snp15491-scaffold164-2069015	5	3_75447742	3_75678719	3_75	0.03643
snp4313-scaffold1134-547290	snp4318-scaffold1134-741608	5	28_5958145	28_6153425	28_5	0.03643
snp50103-scaffold717-1483366	snp50099-scaffold717-1333810	5	12_63673394	12_63823934	12_63	0.03641
snp38194-scaffold48-409924	snp44108-scaffold599-6146	5	29_19625366	29_19843157	29_19	0.03641
snp51493-scaffold754-2590543	snp51489-scaffold754-2423302	5	21_20082400	21_20248401	21_20	0.03638
snp9114-scaffold133-2055410	snp9110-scaffold133-1867821	5	10_17482708	10_17670678	10_17	0.03627
snp32860-scaffold380-157454	snp32867-scaffold380-460578	5	30_51137980	30_51345304	30_51	0.03627
snp3209-scaffold1096-376204	snp3216-scaffold1096-654549	5	13_11667277	13_11945940	13_11	0.03623
snp36554-scaffold440-623314	snp36558-scaffold440-802202	5	4_75833254	4_76012763	4_75	0.03621
snp7545-scaffold127-7051642	snp7539-scaffold127-6776420	5	2_21300495	2_21577734	2_21	0.03619
snp35013-scaffold4174-181332	snp35010-scaffold4174-54251	5	18_18003923	18_18130972	18_18	0.03613
snp26094-scaffold2716-251769	19_51501768_AF-PAKI	5	19_51310484	19_51501768	19_51	0.03607
snp36290-scaffold435-1532052	snp36286-scaffold435-1380639	5	1_76026237	1_76178528	1_76	0.03605
snp49789-scaffold711-651850	snp49784-scaffold711-425345	5	20_20727649	20_20954745	20_20	0.03595
snp10780-scaffold1384-418814	snp10784-scaffold1384-622689	5	5_114971832	5_115164585	5_114	0.03594
snp32917-scaffold380-3090872	snp32923-scaffold380-3330585	5	30_54178872	30_54399875	30_54	0.03591
snp4147-scaffold113-1259942	snp4151-scaffold113-1425896	5	1_54456423	1_54623217	1_54	0.0359
snp7462-scaffold127-3534710	snp7458-scaffold127-3367747	5	2_24840986	2_25009382	2_24	0.03589
snp7212-scaffold1266-2397446	snp7208-scaffold1266-2217995	5	18_36786723	18_36966167	18_36	0.03583
snp28651-scaffold309-777902	snp28647-scaffold309-616527	5	11_34870762	11_35036328	11_34	0.03582
snp57625-scaffold923-641891	snp57630-scaffold923-876614	5	2_79883160	2_80118803	2_79	0.03581
snp59156-scaffold970-541389	snp59161-scaffold970-824470	5	4_93713834	4_94003030	4_93	0.03579
snp36494-scaffold439-884696	snp36501-scaffold439-1177018	5	27_9268193	27_9556271	27_9	0.03579
snp21692-scaffold2121-409334	snp21697-scaffold2121-649938	5	1_69309431	1_69551262	1_69	0.03578
snp42761-scaffold568-3276429	snp42766-scaffold568-3465472	5	12_20745039	12_20935059	12_20	0.03571
snp22753-scaffold227-15591	snp22757-scaffold227-154187	5	14_49566712	14_49704613	14_49	0.03571
snp35570-scaffold428-3073205	snp35573-scaffold428-3188993	5	17_39274386	17_39391442	17_39	0.03569
snp12-scaffold1-448175	snp7-scaffold1-239933	5	22_26859944	22_27070381	22_26	0.03564
snp3935-scaffold1122-2804786	snp3940-scaffold1122-3010772	5	9_24849991	9_25057156	9_24	0.03561
snp7164-scaffold1266-309461	snp7160-scaffold1266-114273	5	18_38880178	18_39078562	18_38	0.03556
snp18053-scaffold185-10538712	snp18047-scaffold185-10265504	5	11_63338527	11_63611418	11_63	0.0355
snp44447-scaffold604-865828	snp44443-scaffold604-698178	5	27_33087836	27_33255232	27_33	0.0355
snp2115-scaffold1064-925124	snp25918-scaffold268-662930	5	30_40243158	30_40365138	30_40	0.03547
snp27605-scaffold295-2336308	snp27611-scaffold295-2571488	5	4_46511788	4_46737780	4_46	0.03535
snp43071-scaffold572-1203522	snp43067-scaffold572-1039827	5	10_7006280	10_7169702	10_7	0.03535
snp37923-scaffold4696-14058	snp31738-scaffold354-184232	5	6_401595	6_645298	6_0	0.03533
snp42167-scaffold550-384021	snp42171-scaffold550-550626	5	18_54233113	18_54393778	18_54	0.0353
snp30848-scaffold340-2219382	snp30844-scaffold340-2083066	5	6_13164696	6_13301964	6_13	0.03516
snp10623-scaffold1377-993810	snp10619-scaffold1377-809097	5	19_25228631	19_25413768	19_25	0.03514
snp36117-scaffold431-9179725	snp36112-scaffold431-8953752	5	12_29433324	12_29658830	12_29	0.03512
snp9290-scaffold1338-320632	snp9285-scaffold1338-117715	5	6_101716228	6_101920346	6_101	0.0351
snp18115-scaffold185-13219522	snp18111-scaffold185-13052518	5	10_36552704	10_36720811	10_36	0.0351
snp4071-scaffold1128-749848	snp4074-scaffold1128-865355	5	19_62018184	19_62113689	19_62	0.03506
snp10332-scaffold1369-712857	snp8734-scaffold1312-582109	5	24_52363370	24_52567222	24_52	0.03505
snp45571-scaffold622-1684903	snp45564-scaffold622-1434679	5	13_81344075	13_81591617	13_81	0.03501
snp57337-scaffold913-116322	snp57344-scaffold913-412287	5	20_6786557	20_7088655	20_6	0.03501
snp56931-scaffold902-1046071	snp56925-scaffold902-812636	5	7_79318483	7_79551979	7_79	0.03496
snp32487-scaffold370-609540	snp20256-scaffold2002-32958	5	16_10109702	16_10343282	16_10	0.03496
snp12911-scaffold1499-895786	snp12907-scaffold1499-693518	5	8_69067819	8_69270111	8_69	0.03495
snp19247-scaffold194-888290	snp19251-scaffold194-1081492	5	30_58363507	30_58557018	30_58	0.03495
snp25401-scaffold262-1576176	snp25405-scaffold262-1776122	5	20_23795829	20_23995559	20_23	0.0349
snp43995-scaffold595-4222905	snp44001-scaffold595-4490990	5	3_26227487	3_26497412	3_26	0.03489
snp4822-scaffold116-250520	snp53215-scaffold801-192969	5	15_71087281	15_71378488	15_71	0.03489
snp8102-scaffold1296-335068	snp8096-scaffold1296-63657	5	6_110840573	6_111112916	6_110	0.03486
snp8027-scaffold129-2778874	snp5144-scaffold118-78758	5	3_31913352	3_32165663	3_31	0.03484
20_66399939_AF-PAKI	snp16746-scaffold1753-68728	5	20_66399939	20_66703129	20_66	0.03467
snp35646-scaffold43-1689501	snp35640-scaffold43-1456767	5	18_24414360	18_24647265	18_24	0.03464
snp24204-scaffold247-523077	snp24208-scaffold247-681263	5	11_38027879	11_38186957	11_38	0.03463
snp48874-scaffold698-100393	snp48878-scaffold698-309659	5	5_108883859	5_109093134	5_108	0.03462
snp4401-scaffold1139-1086608	snp4411-scaffold1139-1490421	5	6_109367865	6_109773851	6_109	0.0346
snp45839-scaffold63-739434	snp45844-scaffold63-1052194	5	30_13845795	30_14108167	30_13	0.0346
snp36940-scaffold448-1695139	snp36935-scaffold448-1492798	5	9_78417650	9_78617631	9_78	0.03459
snp296-scaffold1008-39281	snp301-scaffold1008-255444	5	9_45465347	9_45686485	9_45	0.03453
snp58571-scaffold954-98293	snp58575-scaffold954-256615	5	26_2953310	26_3110199	26_2	0.03452
snp33886-scaffold4-58897	snp33892-scaffold4-263228	5	11_93443435	11_93648434	11_93	0.03449
snp47070-scaffold659-827200	snp47065-scaffold659-650749	5	3_96903960	3_97080527	3_96	0.03447
snp54241-scaffold827-4078221	snp54248-scaffold827-4346234	5	22_45242798	22_45509037	22_45	0.03447
snp21884-scaffold215-191427	snp17529-scaffold1814-39658	5	11_21418411	11_21647869	11_21	0.03445
2_86720368_AF-PAKI	snp45045-scaffold614-2989486	5	2_86720368	2_87021794	2_86	0.03441
snp58614-scaffold955-552726	snp58607-scaffold955-189664	5	16_14782420	16_15147262	16_14	0.03439
snp27853-scaffold299-1849789	snp27857-scaffold299-2002571	5	16_75256577	16_75408987	16_75	0.03436
snp30810-scaffold340-601158	snp30806-scaffold340-399377	5	6_14788563	6_14988387	6_14	0.03435
snp14611-scaffold1589-2518614	snp14616-scaffold1589-2701492	5	18_28599101	18_28785872	18_28	0.03431
snp35761-scaffold430-1471646	snp35757-scaffold430-1349898	5	2_96210916	2_96332945	2_96	0.03426
snp27973-scaffold30-1429636	snp27977-scaffold30-1631310	5	6_80999545	6_81184265	6_80	0.03426
snp30929-scaffold341-1816648	snp30934-scaffold341-2043625	5	2_39643309	2_39867478	2_39	0.03424
snp51308-scaffold750-268571	snp51304-scaffold750-100710	5	8_81912306	8_82081092	8_81	0.03423
snp58424-scaffold950-90153	snp31559-scaffold350-1754072	5	4_80346808	4_80755115	4_80	0.03422
snp51078-scaffold740-2448081	Random2.2K-595	5	5_87795224	5_87969152	5_87	0.03421
snp34272-scaffold402-2021274	NW_017189516.1_48951902_AF-PAKI	5	30_48584540	30_48951902	30_48	0.0342
snp52261-scaffold775-229181	snp52267-scaffold775-450967	5	5_49555257	5_49781939	5_49	0.03418
snp51917-scaffold762-3843164	snp51912-scaffold762-3655796	5	27_2669314	27_2857992	27_2	0.03418
snp42468-scaffold562-514030	snp42472-scaffold562-661726	5	5_59011245	5_59158656	5_59	0.03416
snp28822-scaffold310-5053951	snp28826-scaffold310-5191695	5	5_67926083	5_68063875	5_67	0.03416
snp54053-scaffold822-1509578	snp54057-scaffold822-1661247	5	5_8268460	5_8421801	5_8	0.03415
snp25409-scaffold262-1987065	snp25413-scaffold262-2159082	5	20_24210076	20_24379064	20_24	0.03407
snp46504-scaffold643-3557252	snp46510-scaffold643-3842646	5	23_3698033	23_3985193	23_3	0.03407
snp20594-scaffold2028-11800	snp20600-scaffold2028-309713	5	20_21560549	20_21851081	20_21	0.03406
snp11430-scaffold1416-217883	snp3406-scaffold1102-2518899	5	28_2867766	28_3095888	28_2	0.03406
snp53978-scaffold820-2751643	snp53984-scaffold820-3002875	5	4_53378044	4_53626971	4_53	0.03405
snp46275-scaffold638-1382346	snp46280-scaffold638-1557877	5	13_18059887	13_18234424	13_18	0.03405
snp4014-scaffold1126-1987872	snp4010-scaffold1126-1827824	5	17_22598157	17_22758215	17_22	0.03404
snp19680-scaffold1986-1421480	snp19686-scaffold1986-1742029	5	16_2775336	16_3096831	16_2	0.03394
snp34063-scaffold40-5264553	snp34056-scaffold40-5015633	5	20_48620748	20_48871202	20_48	0.03394
snp46807-scaffold653-1602724	snp46802-scaffold653-1363472	5	11_99512705	11_99751187	11_99	0.03392
snp38560-scaffold489-269945	snp3-scaffold489-136340	5	29_21515965	29_21649743	29_21	0.0339
snp18596-scaffold188-252141	snp18592-scaffold188-75042	5	21_50897610	21_51076966	21_50	0.03388
18_28263736_AF-PAKI	snp14607-scaffold1589-2375527	5	18_28263736	18_28455408	18_28	0.03385
snp26631-scaffold2784-56786	snp59370-scaffold9786-3300	5	11_92657640	11_93226163	11_92	0.03381
snp45530-scaffold621-390359	snp45525-scaffold621-137771	5	15_1367928	15_1621089	15_1	0.03381
snp18390-scaffold1861-466494	snp18394-scaffold1861-650149	5	24_50398282	24_50580702	24_50	0.03381
snp50048-scaffold716-3261283	snp50042-scaffold716-2981407	5	7_30240646	7_30520460	7_30	0.03379
snp15592-scaffold165-27898	snp12083-scaffold1446-906283	5	21_56979723	21_57228599	21_56	0.03378
snp44551-scaffold606-1165956	snp44557-scaffold606-1417539	5	8_50452684	8_50704739	8_50	0.03376
snp33423-scaffold392-2982147	snp33418-scaffold392-2717342	5	5_54631025	5_54898557	5_54	0.03369
snp53543-scaffold814-126761	snp46126-scaffold635-234606	5	6_7790334	6_8162051	6_7	0.03368
snp11741-scaffold1432-851771	snp11737-scaffold1432-680891	5	6_73638431	6_73810194	6_73	0.03363
snp22699-scaffold2254-167105	snp15547-scaffold1642-290776	5	20_66811746	20_67106969	20_66	0.03359
snp9667-scaffold1346-295193	snp9662-scaffold1346-88626	5	10_97817196	10_98023015	10_97	0.03353
snp17133-scaffold179-1034340	GoatD01.001044	5	30_14701796	30_14797611	30_14	0.03353
snp14227-scaffold1568-1640975	snp14222-scaffold1568-1471141	5	1_50938524	1_51109331	1_50	0.0335
snp32398-scaffold369-577309	snp32406-scaffold369-900212	5	13_8711619	13_9037082	13_8	0.03341
snp3561-scaffold1110-345809	snp3554-scaffold1110-9525	5	9_59626575	9_59963073	9_59	0.0334
snp3730-scaffold112-2983316	snp3735-scaffold112-3224123	5	16_62390163	16_62622341	16_62	0.03338
snp25171-scaffold259-4169080	10_44085713_AF-PAKI	5	10_43911228	10_44085713	10_43	0.03336
snp24199-scaffold247-290385	snp24203-scaffold247-491893	5	11_37793640	11_37996717	11_37	0.03336
snp25278-scaffold2598-376140	snp15843-scaffold1665-67356	5	21_58585520	21_58764110	21_58	0.03336
snp48779-scaffold693-836185	snp17756-scaffold1842-172983	5	11_2918371	11_3212641	11_2	0.03333
Random2.2K-130	snp22999-scaffold230-382380	5	1_134591452	1_134800898	1_134	0.03328
snp7274-scaffold1269-700208	snp7271-scaffold1269-593378	5	7_53371531	7_53478759	7_53	0.03327
snp59177-scaffold971-605242	snp59181-scaffold971-769487	5	1_145032410	1_145191476	1_145	0.03324
snp49728-scaffold710-487122	snp49724-scaffold710-320842	5	6_20789804	6_20956884	6_20	0.03323
snp6334-scaffold1224-318487	snp6330-scaffold1224-139098	5	22_5937119	22_6117807	22_5	0.03319
snp49928-scaffold714-1215402	snp49932-scaffold714-1363024	5	23_38541257	23_38687477	23_38	0.03319
snp11123-scaffold14-2271545	snp1831-scaffold1052-38779	5	14_23310121	14_23430224	14_23	0.03318
snp193-scaffold1003-496998	snp32383-scaffold368-1023755	5	5_74988699	5_75158434	5_74	0.03316
snp45156-scaffold615-24565	snp45162-scaffold615-244782	5	29_3986786	29_4207630	29_3	0.03315
snp50303-scaffold72-41841	snp50308-scaffold72-236739	5	21_9015777	21_9210863	21_9	0.03313
snp57743-scaffold93-1315337	snp41487-scaffold54-1439386	5	7_37104066	7_37256211	7_37	0.03312
snp6309-scaffold1222-316737	23_44911536_RH-map	5	23_44827914	23_44911536	23_44	0.0331
Random2.2K_MT-64	snp49632-scaffold71-835315	5	30_38753958	30_38926173	30_38	0.03306
snp10429-scaffold1373-416636	snp10425-scaffold1373-263804	5	3_54503497	3_54657521	3_54	0.03302
snp12514-scaffold148-398691	snp12518-scaffold148-562360	5	6_31521126	6_31686224	6_31	0.03302
snp3637-scaffold1113-789292	snp3643-scaffold1113-1019430	5	2_16432431	2_16664622	2_16	0.033
snp18191-scaffold185-16382809	snp18185-scaffold185-16171530	5	10_33394064	10_33607186	10_33	0.03299
snp28955-scaffold312-866248	snp28959-scaffold312-996228	5	2_70373403	2_70503828	2_70	0.03296
snp8913-scaffold1320-107633	snp8922-scaffold1320-514212	5	21_30074920	21_30482720	21_30	0.03295
snp25196-scaffold259-5282499	snp25202-scaffold259-5552845	5	10_45027841	10_45298192	10_45	0.03294
snp33875-scaffold399-2157575	snp33871-scaffold399-1978442	5	5_1388224	5_1568670	5_1	0.03288
snp13799-scaffold154-347555	snp13795-scaffold154-182886	5	22_33769707	22_33936610	22_33	0.03284
snp15662-scaffold165-3062579	snp15657-scaffold165-2871446	5	21_53935974	21_54136708	21_53	0.0328
snp1534-scaffold1042-149138	snp1538-scaffold1042-329507	5	24_32269828	24_32450666	24_32	0.0328
11_49027499_AF-PAKI	snp3599-scaffold1111-857855	5	11_49027499	11_49249434	11_49	0.03275
snp1255-scaffold1032-70287	snp1262-scaffold1032-406108	5	7_66172784	7_66521220	7_66	0.03273
snp19695-scaffold1989-161155	snp19693-scaffold1989-47708	5	30_40906306	30_41020875	30_40	0.03272
snp39041-scaffold494-6776236	snp27552-scaffold295-96239	5	4_44130443	4_44252069	4_44	0.0327
snp43321-scaffold577-1379885	snp43326-scaffold577-1594235	5	5_15417400	5_15634884	5_15	0.0327
snp35208-scaffold421-2048331	snp35201-scaffold421-1809555	5	24_28846439	24_29086039	24_28	0.03269
snp24098-scaffold2457-882185	snp24093-scaffold2457-678789	5	27_28893409	27_29097265	27_28	0.03269
snp24982-scaffold257-548188	snp24977-scaffold257-317971	5	3_55615003	3_55845677	3_55	0.03268
snp31830-scaffold356-1392672	snp31834-scaffold356-1578614	5	8_101453295	8_101640131	8_101	0.03266
snp17377-scaffold180-900847	snp17385-scaffold180-1209310	5	3_100303564	3_100613549	3_100	0.03263
snp154-scaffold1001-189874	snp158-scaffold1001-350471	5	17_1044081	17_1204399	17_1	0.03261
snp27137-scaffold2898-214323	snp33323-scaffold391-2556602	5	8_4315006	8_4498186	8_4	0.03251
snp29039-scaffold312-4193387	snp29045-scaffold312-4422284	5	2_73715670	2_73944892	2_73	0.0325
snp14851-scaffold16-325090	snp14846-scaffold16-143898	5	8_10474548	8_10656277	8_10	0.03246
snp34733-scaffold412-295485	snp34738-scaffold412-511626	5	8_90451640	8_90667543	8_90	0.03243
snp27152-scaffold29-522364	snp27156-scaffold29-666705	5	1_118456097	1_118600327	1_118	0.03241
snp58795-scaffold96-1573855	snp43828-scaffold59-875496	5	30_29755560	30_29862150	30_29	0.03239
snp4603-scaffold1147-1780272	snp4605-scaffold1147-1889873	5	30_11910282	30_12021327	30_11	0.03238
snp56362-scaffold883-438543	snp56367-scaffold883-612135	5	27_13053819	27_13226864	27_13	0.03236
snp15591-scaffold1649-288777	snp15586-scaffold1649-41328	5	9_4792377	9_5042775	9_4	0.03235
snp19085-scaffold1919-161468	snp34939-scaffold417-151642	5	24_53895758	24_54349892	24_53	0.03235
ilmnseq_rs672064024	ilmnseq_rs668425158	5	6_70312019	6_70320163	6_70	0.03234
snp57618-scaffold923-383108	snp57624-scaffold923-607323	5	2_79623520	2_79848729	2_79	0.03228
snp28465-scaffold303-4511722	snp15849-scaffold1667-5473	5	19_34521390	19_34840821	19_34	0.03228
snp38384-scaffold486-411585	snp38380-scaffold486-236701	5	5_25352432	5_25527980	5_25	0.03226
snp29079-scaffold312-5777826	snp29087-scaffold312-6097296	5	2_75302263	2_75623436	2_75	0.03225
snp11329-scaffold141-109725	snp11333-scaffold141-397375	5	16_41752643	16_42038798	16_41	0.03223
snp32259-scaffold366-1926353	snp32254-scaffold366-1713525	5	8_85353614	8_85569311	8_85	0.03222
[truncated: 6,519 more rows]
