# Supplementary material for: New insights into the genetic predisposition of brucellosis and its effect on the gut and vaginal microbiota in goats
Source: Sci Rep. 2023 Nov 16;13:20086. doi: 10.1038/s41598-023-46997-x (PMC10654701; doi:10.1038/s41598-023-46997-x)
Supplement: Supplementary file 2 — Supplementary Information 2. [file 41598_2023_46997_MOESM2_ESM.xlsx]

## Sheet: Sheet1
											VN1	VN2	VN3	VN4	VN5	VN6	VN7	VN8	VP1	VP2	VP3	VP4
	Bacteria;Proteobacteria;Gammaproteobacteria;Burkholderiales;Neisseriaceae;Neisseria;NA										0	0	0	0	0	0	0	0	0	0	1.54587	0.0184649
	Bacteria;Proteobacteria;Gammaproteobacteria;Enterobacterales;Enterobacteriaceae;NA;NA										0	0.826396	0	0	0.0533363	0	0.0113841	0	0	0	0	0
	Bacteria;Proteobacteria;Alphaproteobacteria;Reyranellales;Reyranellaceae;Reyranella;aquatilis										0	0	0	0	0.731664	0.076525	0.0478131	0	0	0	0	0
	Bacteria;Proteobacteria;Gammaproteobacteria;Xanthomonadales;Xanthomonadaceae;NA;NA										0.0155618	0	0.418654	0.00647261	0	0	0	0	0	0	0	0
	Bacteria;Proteobacteria;Gammaproteobacteria;Burkholderiales;Alcaligenaceae;Alcaligenes;faecalis										0	0	0.0194346	0	0	0.0505843	0	0.0898408	0	0	0	0
	Bacteria;Proteobacteria;Alphaproteobacteria;Caulobacterales;Caulobacteraceae;Phenylobacterium;mobile										0.238614	0	0.0574941	0.0776713	0	0.0933864	0	0.0550637	0	0	0	0
	Bacteria;Proteobacteria;Gammaproteobacteria;Xanthomonadales;Xanthomonadaceae;Thermomonas;brevis										0.18847	0	0.0348204	0	0	0.212714	0.154823	0.0478185	0	0	0	0
	Bacteria;Proteobacteria;Alphaproteobacteria;Rhodobacterales;Rhodobacteraceae;Paracoccus;sphaerophysae										0	0.0482567	0.0607332	0	0.291298	0	0	0	0	0	0	0
	Bacteria;Proteobacteria;Gammaproteobacteria;Burkholderiales;Comamonadaceae;Azohydromonas;NA										0	0	0	0	0	0	0	0	0.0914246	0	0	0.0738598
	Bacteria;Proteobacteria;Alphaproteobacteria;Acetobacterales;Acetobacteraceae;NA;NA										0.0363108	0	0.00728798	0.0175685	0	0.216605	0.0546436	0	0	0	0	0
	Bacteria;Proteobacteria;Gammaproteobacteria;Burkholderiales;Oxalobacteraceae;Noviherbaspirillum;NA										0.100287	0.0595669	0	0	0	0	0.0591972	0	0	0	0	0
	Bacteria;Proteobacteria;Gammaproteobacteria;Burkholderiales;Neisseriaceae;Conchiformibius;NA										0.0501435	0.226957	0	0.0120206	0	0	0.0204913	0	0	0	0	0
	Bacteria;Proteobacteria;Alphaproteobacteria;Rhizobiales;Devosiaceae;Devosia;submarina										0	0	0	0	0.11351	0	0.127502	0.033328	0	0	0	0
	Bacteria;Proteobacteria;Gammaproteobacteria;Burkholderiales;Burkholderiaceae;Limnobacter;NA										0	0	0	0	0	0	0	0	0.0486055	0	0.0672118	0
	Bacteria;Proteobacteria;Alphaproteobacteria;Sphingomonadales;Sphingomonadaceae;Sphingomonas;koreensis										0.0276654	0	0	0	0	0.101169	0	0	0	0	0	0
	Bacteria;Proteobacteria;Gammaproteobacteria;Burkholderiales;Oxalobacteraceae;Paucimonas;NA										0	0	0	0	0	0	0	0	0.0393473	0.0332804	0	0.0287233
	Bacteria;Proteobacteria;Gammaproteobacteria;Burkholderiales;Comamonadaceae;Pseudorhodoferax;NA										0.17118	0	0	0	0	0	0.0478131	0	0	0	0	0
	Bacteria;Proteobacteria;Alphaproteobacteria;Rhizobiales;Rhizobiaceae;Neorhizobium;NA										0.039769	0.0316685	0	0	0	0	0	0	0	0	0	0
	Bacteria;Proteobacteria;Alphaproteobacteria;Rhizobiales;Devosiaceae;Pelagibacterium;NA										0	0	0	0	0	0	0	0	0.00694364	0.229123	0	0.0410332
	Bacteria;Proteobacteria;Alphaproteobacteria;Sphingomonadales;Sphingomonadaceae;Qipengyuania;NA										0	0	0	0	0	0	0	0	0.0185164	0	0.0249498	0
	Bacteria;Proteobacteria;Alphaproteobacteria;Rhizobiales;Rhizobiaceae;Shinella;NA										0	0	0	0	0	0.0259407	0.168484	0	0	0	0	0
	Bacteria;Proteobacteria;Alphaproteobacteria;Rhodobacterales;Rhodobacteraceae;Rubellimicrobium;NA										0.138327	0	0	0.00832193	0	0	0	0.0492675	0	0	0	0
	Bacteria;Proteobacteria;Alphaproteobacteria;Rhizobiales;Xanthobacteraceae;Pseudoxanthobacter;NA										0	0	0	0	0	0.0713369	0.061474	0	0	0	0	0
	Bacteria;Proteobacteria;Alphaproteobacteria;Rhizobiales;Beijerinckiaceae;NA;NA										0	0.0542888	0	0	0	0.0415051	0	0	0	0	0	0
	Bacteria;Proteobacteria;Gammaproteobacteria;Enterobacterales;NA;NA;NA										0	0.0459947	0.0170053	0	0	0	0	0	0	0	0	0
	Bacteria;Proteobacteria;Alphaproteobacteria;Rhizobiales;Rhizobiaceae;Pseudorhizobium;NA										0	0	0	0	0	0	0	0	0	0.0230403	0	0.0574465
	Bacteria;Proteobacteria;Alphaproteobacteria;Sphingomonadales;Sphingomonadaceae;Ellin6055;NA										0	0	0	0	0	0.0428021	0.113841	0	0	0	0	0
	Bacteria;Proteobacteria;Gammaproteobacteria;Burkholderiales;Burkholderiaceae;Cupriavidus;plantarum										0	0	0	0	0	0	0	0	0.0231455	0	0	0
	Bacteria;Firmicutes;Negativicutes;Veillonellales-Selenomonadales;Veillonellaceae;Veillonella;NA										0	0	0	0	0	0	0	0	0	0	3.1615	0.35186
	Bacteria;Firmicutes;Bacilli;Lactobacillales;Aerococcaceae;Aerococcus;suis										1.03918	0.359663	0	0	0	0	0	0	0	0	0	0
	Bacteria;Firmicutes;Bacilli;Lactobacillales;Carnobacteriaceae;Granulicatella;NA										0	0	0	0	0	0	0	0	0	0	0.940966	0.43803
	Bacteria;Firmicutes;Bacilli;Staphylococcales;Gemellaceae;Gemella;NA										0	0	0	0	0	0	0	0	0	0	0.695031	0.0112841
	Bacteria;Firmicutes;Clostridia;Lachnospirales;Lachnospiraceae;Lachnospiraceae NK4B4 group;NA										0.060518	0.00829412	0.00485865	1.30562	0	0	0.0318754	0	0	0	0	0
	Bacteria;Firmicutes;Bacilli;Lactobacillales;Leuconostocaceae;Weissella;NA										0.020749	0.0950054	0	0	0.884835	0	0.163931	0	0	0	0	0
	Bacteria;Firmicutes;Bacilli;Lactobacillales;Aerococcaceae;Globicatella;NA										0	0.066353	0	0.748974	0	0.0324258	0	0	0	0	0	0
	Bacteria;Firmicutes;Clostridia;Lachnospirales;Lachnospiraceae;Lachnospiraceae UCG-010;NA										0	0.0573049	0.0477768	0.338425	0	0.0272377	0.086519	0	0	0	0	0
	Bacteria;Firmicutes;Bacilli;Alicyclobacillales;Alicyclobacillaceae;Tumebacillus;NA										0	0	0	0	0	0	0	0	0.0335609	0	0.269866	0
	Bacteria;Firmicutes;Clostridia;Clostridiales;Clostridiaceae;Clostridium sensu stricto 6;bornimense										0	0	0	0	0	0	0	0	0.0219882	0.0345604	0.215383	0
	Bacteria;Firmicutes;Bacilli;Lactobacillales;Lactobacillaceae;Lactobacillus;kitasatonis										0	0	0	0	0	0	0	0	0.302048	0	0.0794322	0
	Bacteria;Firmicutes;Clostridia;Lachnospirales;Lachnospiraceae;Coprococcus;NA										0	0	0	0	0	0	0	0	0	0.328964	0	0.0266716
	Bacteria;Firmicutes;Bacilli;Lactobacillales;Carnobacteriaceae;Granulicatella;elegans										0.357921	0.0475027	0	0	0	0	0	0	0	0	0	0
	Bacteria;Firmicutes;Clostridia;Peptostreptococcales-Tissierellales;Alkaliphilus;NA;NA										0.439188	0	0	0	0	0.101169	0	0	0	0	0	0
	Bacteria;Firmicutes;Bacilli;Paenibacillales;Paenibacillaceae;Fontibacillus;NA										0	0.202829	0	0.0453083	0	0	0	0	0	0	0	0
	Bacteria;Firmicutes;Clostridia;Lachnospirales;Lachnospiraceae;Dorea;NA										0	0	0	0.268151	0	0	0	0.0739013	0	0	0	0
	Bacteria;Firmicutes;Limnochordia;Limnochordales;Limnochordaceae;NA;NA										0	0.0120642	0	0	0.333693	0	0	0	0	0	0	0
	Bacteria;Firmicutes;Negativicutes;Acidaminococcales;Acidaminococcaceae;Succiniclasticum;NA										0	0	0.169243	0	0	0	0.0227682	0	0	0	0	0
	Bacteria;Firmicutes;Negativicutes;Veillonellales-Selenomonadales;Veillonellaceae;Veillonella;massiliensis										0	0.0505188	0	0	0	0	0.245896	0	0	0	0	0
	Bacteria;Firmicutes;Symbiobacteriia;Symbiobacteriales;Symbiobacteraceae;NA;NA										0.121036	0	0	0	0	0.0946835	0.0341522	0	0	0	0	0
	Bacteria;Firmicutes;Bacilli;Staphylococcales;Staphylococcaceae;NA;NA										0	0	0	0	0	0	0	0	0	0.0896011	0.03106	0
	Bacteria;Firmicutes;Bacilli;Bacillales;Planococcaceae;Solibacillus;NA										0	0	0	0	0	0	0	0	0	0.0576007	0	0.141565
	Bacteria;Firmicutes;Bacilli;Lactobacillales;Carnobacteriaceae;Trichococcus;NA										0.0570599	0	0.0226737	0	0	0	0.173038	0	0	0	0	0
	Bacteria;Firmicutes;Clostridia;Lachnospirales;Lachnospiraceae;Lachnospiraceae NK3A20 group;NA										0	0	0.129564	0.0184932	0	0	0.0432595	0	0	0	0	0
	Bacteria;Firmicutes;Clostridia;Lachnospirales;Lachnospiraceae;Marvinbryantia;NA										0	0	0.0315812	0.0527056	0.127186	0	0.0569204	0.0840446	0	0	0	0
	Bacteria;Firmicutes;Clostridia;Lachnospirales;Lachnospiraceae;Lachnoclostridium;NA										0	0	0	0	0	0	0	0	0.01273	0	0.025459	0.0215424
	Bacteria;Firmicutes;Clostridia;Lachnospirales;Lachnospiraceae;Blautia;NA										0	0	0	0	0	0	0	0	0	0.0217603	0.0361518	0
	Bacteria;Firmicutes;Bacilli;Lactobacillales;Aerococcaceae;Abiotrophia;defectiva										0	0.0512728	0	0	0	0.00907924	0	0	0	0	0	0
	Bacteria;Firmicutes;Bacilli;Erysipelotrichales;Erysipelotrichaceae;Turicibacter;sanguinis										0.0242072	0.0211123	0	0.037911	0	0	0.0819653	0	0	0	0	0
	Bacteria;Firmicutes;Clostridia;Hungateiclostridiaceae;Ruminiclostridium;NA;NA										0	0	0.0226737	0	0	0.0622576	0	0	0	0	0	0
	Bacteria;Firmicutes;Clostridia;Lachnospirales;Lachnospiraceae;Epulopiscium;NA										0	0	0	0	0	0	0	0	0	0.0128002	0.0427712	0
	Bacteria;Firmicutes;Bacilli;Lactobacillales;Leuconostocaceae;Leuconostoc;NA										0.122765	0	0.00971731	0	0	0	0.0933494	0	0	0	0	0
	Bacteria;Firmicutes;Bacilli;Lactobacillales;Carnobacteriaceae;Marinilactibacillus;NA										0	0.0180963	0	0	0	0.0622576	0	0	0	0	0	0
	Bacteria;Firmicutes;Bacilli;Lactobacillales;Carnobacteriaceae;Alkalibacterium;NA										0	0	0	0	0	0	0	0	0	0.0371205	0.0178213	0
	Bacteria;Firmicutes;Negativicutes;Veillonellales-Selenomonadales;Veillonellaceae;NA;NA										0	0	0	0	0	0	0	0	0.0231455	0	0	0.0338524
	Bacteria;Firmicutes;Clostridia;Clostridiales;Clostridiaceae;Clostridium sensu stricto 6;NA										0	0	0	0	0	0	0	0	0.0243027	0.0320004	0	0
	Bacteria;Firmicutes;Clostridia;Peptostreptococcales-Tissierellales;Anaerovoracaceae;Family XIII UCG-001;NA										0	0	0	0.0369864	0	0	0	0.0463694	0	0	0	0
	Bacteria;Bacteroidota;Bacteroidia;Bacteroidales;Marinifilaceae;NA;NA										0	0	0	0	0	0	0	0	0.28006	0.0857611	0	0
	Bacteria;Bacteroidota;Bacteroidia;Sphingobacteriales;Sphingobacteriaceae;Sphingobacterium;paucimobilis										0	0	0	0	0	0	0	0	0.00462909	0	0	0.16003
	Bacteria;Bacteroidota;Bacteroidia;Bacteroidales;Bacteroidales BS11 gut group;NA;NA										0	0	0	0	0	0	0.184422	0.0188376	0	0	0	0
	Bacteria;Bacteroidota;Bacteroidia;Bacteroidales;Porphyromonadaceae;Porphyromonas;NA										0	0.115364	0	0.12298	0	0	0	0.0391242	0	0	0.0432803	0.00718081
	Bacteria;Bacteroidota;Bacteroidia;Flavobacteriales;Weeksellaceae;NA;NA										0	0.0897273	0	0	0	0	0.0295986	0.0144904	0	0	0	0
	Bacteria;Bacteroidota;Bacteroidia;Cytophagales;Hymenobacteraceae;Pontibacter;NA										0	0	0.00971731	0	0.0437631	0.0142674	0.248173	0.0565127	0	0	0	0
	Bacteria;Bacteroidota;Bacteroidia;Sphingobacteriales;Sphingobacteriaceae;Sphingobacterium;NA										0	0	0	0	0	0	0	0	0	0	0.0106928	0.174391
	Bacteria;Bacteroidota;Bacteroidia;Cytophagales;Spirosomaceae;Fibrisoma;NA										0	0	0	0	0.00820558	0.0453962	0.061474	0	0	0	0	0
	Bacteria;Bacteroidota;Bacteroidia;Sphingobacteriales;Sphingobacteriaceae;Pedobacter;NA										0	0	0	0	0	0	0	0	0	0	0.0188397	0.0153875
	Bacteria;Actinobacteriota;Actinobacteria;Micrococcales;Microbacteriaceae;Leucobacter;chironomi										0	0	0	0	0	0	0	0	0.03819	0	0.0407344	0.125151
	Bacteria;Actinobacteriota;Actinobacteria;Propionibacteriales;Propionibacteriaceae;NA;NA										0	0.265412	0.0137662	0	0	0	0	0.098535	0	0	0	0
	Bacteria;Actinobacteriota;Actinobacteria;Micrococcales;Micrococcaceae;Garicola;NA										0	0	0	0	0	0	0	0	0	0.0678409	0.00560099	0.0779631
	Bacteria;Actinobacteriota;Actinobacteria;Micrococcales;Dermabacteraceae;Brachybacterium;NA										0.0345817	0	0	0	0.0369251	0	0.0341522	0	0	0.121602	0.0549915	0.0902731
	Bacteria;Actinobacteriota;Actinobacteria;Micrococcales;Dermabacteraceae;Brachybacterium;muris										0	0.0196043	0	0	0.0875262	0	0	0.0405732	0	0	0	0
	Bacteria;Actinobacteriota;Actinobacteria;Frankiales;Geodermatophilaceae;Blastococcus;NA										0	0.0105562	0.0129564	0	0	0	0	0	0	0	0	0
	Bacteria;Actinobacteriota;Coriobacteriia;Coriobacteriales;Atopobiaceae;NA;NA										0	0	0	0	0	0	0	0	0.0682791	0	0	0.0215424
	Bacteria;Actinobacteriota;Actinobacteria;Actinomycetales;Actinomycetaceae;Actinomyces;odontolyticus										0	0	0	0	0	0	0	0	0	0	0.0351335	0.00718081
	Bacteria;Actinobacteriota;Actinobacteria;Micrococcales;Micrococcaceae;NA;NA										0	0	0	0	0	0	0	0	0	0	0.0188397	0.0574465
	Bacteria;Actinobacteriota;Actinobacteria;Corynebacteriales;Mycobacteriaceae;Mycobacterium;NA										0.020749	0	0	0	0	0.0168614	0	0	0.0219882	0.0166402	0	0
	Bacteria;Actinobacteriota;Actinobacteria;Corynebacteriales;Corynebacteriaceae;NA;NA										0	0	0	0	0	0	0	0	0.0277746	0.0422405	0.00458262	0.0174391
	Bacteria;Actinobacteriota;Actinobacteria;Micrococcales;Micrococcaceae;Yaniella;NA										0	0	0	0	0	0	0	0	0.00462909	0.0345604	0	0
	Bacteria;Actinobacteriota;Actinobacteria;Propionibacteriales;Nocardioidaceae;Marmoricola;NA										0.0138327	0.0339305	0	0	0	0	0	0	0	0	0	0
	Bacteria;Desulfobacterota;Desulfovibrionia;Desulfovibrionales;Desulfovibrionaceae;Desulfovibrio;piger										0	0	0.00242933	0.084144	0	0	0	0.0130414	0	0	0	0
	Bacteria;Deinococcota;Deinococci;Deinococcales;Trueperaceae;Truepera;NA										0.0484144	0.0625829	0	0	0	0	0.280048	0.0883917	0	0	0	0
	Bacteria;Planctomycetota;Phycisphaerae;Tepidisphaerales;WD2101 soil group;NA;NA										0	0.107824	0.00242933	0	0	0	0	0	0	0	0	0
	Bacteria;Spirochaetota;Spirochaetia;Spirochaetales;Spirochaetaceae;Treponema;porcinum										0.157347	0.00226203	0	2.19329	0.0560714	0	0.0705813	0	0	0	0	0
	Bacteria;Verrucomicrobiota;Lentisphaeria;Victivallales;Victivallaceae;NA;NA										0	0	0.025103	0	0	0.0103763	0	0.0159395	0	0	0	0
